# Supplementary material for: Selection Signatures and Genetic Divergence in Hotan Black and F2 Yeonsan Ogye Chickens
Source: Animals (Basel). 2026 May 15;16(10):1511. doi: 10.3390/ani16101511 (PMC13203631; doi:10.3390/ani16101511)
Supplement: Supplementary file 1 [file animals-16-01511-s001.zip › animals-4243331-supplementary.xlsx]

## Sheet: Supplementary Table S1
SNP-related information
CHR	SNP	BP	POS
1	1_323605	0	323605
1	1_357697	0	357697
1	1_368005	0	368005
1	1_399680	0	399680
1	1_413240	0	413240
1	1_414124	0	414124
1	1_440524	0	440524
1	1_466870	0	466870
1	1_474450	0	474450
1	1_618339	0	618339
1	1_630576	0	630576
1	1_697270	0	697270
1	1_1110296	0	1110296
1	1_1135401	0	1135401
1	1_1166033	0	1166033
1	1_1176678	0	1176678
1	1_1205272	0	1205272
1	1_1231467	0	1231467
1	1_1248246	0	1248246
1	1_1266609	0	1266609
1	1_1293547	0	1293547
1	1_1361345	0	1361345
1	1_1381875	0	1381875
1	1_1416942	0	1416942
1	1_1440586	0	1440586
1	1_1468292	0	1468292
1	1_1476465	0	1476465
1	1_1488289	0	1488289
1	1_1521507	0	1521507
1	1_1550082	0	1550082
1	1_1592554	0	1592554
1	1_1602904	0	1602904
1	1_1627134	0	1627134
1	1_1650202	0	1650202
1	1_1659326	0	1659326
1	1_1700329	0	1700329
1	1_1727066	0	1727066
1	1_1757995	0	1757995
1	1_1776960	0	1776960
1	1_1795991	0	1795991
1	1_1808411	0	1808411
1	1_1830445	0	1830445
1	1_1858416	0	1858416
1	1_1878972	0	1878972
1	1_1913632	0	1913632
1	1_1947780	0	1947780
1	1_1973341	0	1973341
1	1_1987800	0	1987800
1	1_2019927	0	2019927
1	1_2030992	0	2030992
1	1_2054445	0	2054445
1	1_2087933	0	2087933
1	1_2129810	0	2129810
1	1_2143687	0	2143687
1	1_2162114	0	2162114
1	1_2178995	0	2178995
1	1_2213866	0	2213866
1	1_2247886	0	2247886
1	1_2260334	0	2260334
1	1_2386163	0	2386163
1	1_2436796	0	2436796
1	1_2474173	0	2474173
1	1_2492153	0	2492153
1	1_2510372	0	2510372
1	1_2575430	0	2575430
1	1_2595567	0	2595567
1	1_2613726	0	2613726
1	1_2719878	0	2719878
1	1_2739535	0	2739535
1	1_2746682	0	2746682
1	1_2774649	0	2774649
1	1_2811358	0	2811358
1	1_2867208	0	2867208
1	1_2872256	0	2872256
1	1_2917902	0	2917902
1	1_2928067	0	2928067
1	1_2960531	0	2960531
1	1_3002041	0	3002041
1	1_3003846	0	3003846
1	1_3041296	0	3041296
1	1_3062375	0	3062375
1	1_3069772	0	3069772
1	1_3102329	0	3102329
1	1_3127415	0	3127415
1	1_3138475	0	3138475
1	1_3172109	0	3172109
1	1_3252527	0	3252527
1	1_3259118	0	3259118
1	1_3292820	0	3292820
1	1_3310273	0	3310273
1	1_3335064	0	3335064
1	1_3379807	0	3379807
1	1_3458640	0	3458640
1	1_3485106	0	3485106
1	1_3490220	0	3490220
1	1_3532094	0	3532094
1	1_3540033	0	3540033
1	1_3597434	0	3597434
1	1_3628626	0	3628626
1	1_3696709	0	3696709
1	1_3737799	0	3737799
1	1_3749916	0	3749916
1	1_3769730	0	3769730
1	1_3815932	0	3815932
1	1_3843535	0	3843535
1	1_3864234	0	3864234
1	1_3873422	0	3873422
1	1_3896904	0	3896904
1	1_3950642	0	3950642
1	1_3978705	0	3978705
1	1_3993119	0	3993119
1	1_4083220	0	4083220
1	1_4120408	0	4120408
1	1_4184565	0	4184565
1	1_4219440	0	4219440
1	1_4249132	0	4249132
1	1_4281296	0	4281296
1	1_4311824	0	4311824
1	1_4364765	0	4364765
1	1_4400803	0	4400803
1	1_4429081	0	4429081
1	1_4433406	0	4433406
1	1_4478214	0	4478214
1	1_4552036	0	4552036
1	1_4612988	0	4612988
1	1_4620954	0	4620954
1	1_4644286	0	4644286
1	1_4680231	0	4680231
1	1_4689810	0	4689810
1	1_4739649	0	4739649
1	1_4749559	0	4749559
1	1_4771178	0	4771178
1	1_4789472	0	4789472
1	1_4811283	0	4811283
1	1_4861179	0	4861179
1	1_4898924	0	4898924
1	1_4910490	0	4910490
1	1_4936587	0	4936587
1	1_4959005	0	4959005
1	1_5006949	0	5006949
1	1_5045943	0	5045943
1	1_5061964	0	5061964
1	1_5082800	0	5082800
1	1_5090640	0	5090640
1	1_5116732	0	5116732
1	1_5139297	0	5139297
1	1_5180935	0	5180935
1	1_5214908	0	5214908
1	1_5235877	0	5235877
1	1_5277451	0	5277451
1	1_5304896	0	5304896
1	1_5315534	0	5315534
1	1_5343973	0	5343973
1	1_5364118	0	5364118
1	1_5401736	0	5401736
1	1_5418717	0	5418717
1	1_5455603	0	5455603
1	1_5508864	0	5508864
1	1_5521406	0	5521406
1	1_5548945	0	5548945
1	1_5579304	0	5579304
1	1_5615756	0	5615756
1	1_5623238	0	5623238
1	1_5655636	0	5655636
1	1_5699822	0	5699822
1	1_5714573	0	5714573
1	1_5726570	0	5726570
1	1_5746002	0	5746002
1	1_5761827	0	5761827
1	1_5791353	0	5791353
1	1_5822598	0	5822598
1	1_5893746	0	5893746
1	1_5914668	0	5914668
1	1_5978528	0	5978528
1	1_6009350	0	6009350
1	1_6048685	0	6048685
1	1_6050784	0	6050784
1	1_6089401	0	6089401
1	1_6116483	0	6116483
1	1_6139290	0	6139290
1	1_6185267	0	6185267
1	1_6207641	0	6207641
1	1_6231938	0	6231938
1	1_6247062	0	6247062
1	1_6271648	0	6271648
1	1_6301903	0	6301903
1	1_6316341	0	6316341
1	1_6347610	0	6347610
1	1_6376457	0	6376457
1	1_6402529	0	6402529
1	1_6418519	0	6418519
1	1_6433466	0	6433466
1	1_6454912	0	6454912
1	1_6474586	0	6474586
1	1_6486494	0	6486494
1	1_6520636	0	6520636
1	1_6551014	0	6551014
1	1_6597577	0	6597577
1	1_6604383	0	6604383
1	1_6619921	0	6619921
1	1_6679634	0	6679634
1	1_6707987	0	6707987
1	1_6716994	0	6716994
1	1_6739138	0	6739138
1	1_6755638	0	6755638
1	1_6764078	0	6764078
1	1_6805367	0	6805367
1	1_6837145	0	6837145
1	1_6856403	0	6856403
1	1_6868765	0	6868765
1	1_6882008	0	6882008
1	1_6914780	0	6914780
1	1_6960396	0	6960396
1	1_6970863	0	6970863
1	1_6978048	0	6978048
1	1_7042261	0	7042261
1	1_7046560	0	7046560
1	1_7071303	0	7071303
1	1_7094478	0	7094478
1	1_7118481	0	7118481
1	1_7157503	0	7157503
1	1_7182531	0	7182531
1	1_7253535	0	7253535
1	1_7266601	0	7266601
1	1_7292357	0	7292357
1	1_7305815	0	7305815
1	1_7320527	0	7320527
1	1_7340071	0	7340071
1	1_7376572	0	7376572
1	1_7389544	0	7389544
1	1_7406832	0	7406832
1	1_7428368	0	7428368
1	1_7450501	0	7450501
1	1_7479235	0	7479235
1	1_7510980	0	7510980
1	1_7523290	0	7523290
1	1_7533534	0	7533534
1	1_7583957	0	7583957
1	1_7595627	0	7595627
1	1_7630457	0	7630457
1	1_7637829	0	7637829
1	1_7655086	0	7655086
1	1_7667958	0	7667958
1	1_7682878	0	7682878
1	1_7714322	0	7714322
1	1_7719428	0	7719428
1	1_7755412	0	7755412
1	1_7776128	0	7776128
1	1_7830181	0	7830181
1	1_7894847	0	7894847
1	1_7909952	0	7909952
1	1_7924616	0	7924616
1	1_7956480	0	7956480
1	1_7972712	0	7972712
1	1_7987080	0	7987080
1	1_8027740	0	8027740
1	1_8079934	0	8079934
1	1_8103213	0	8103213
1	1_8155285	0	8155285
1	1_8185832	0	8185832
1	1_8225120	0	8225120
1	1_8242955	0	8242955
1	1_8271165	0	8271165
1	1_8299985	0	8299985
1	1_8309961	0	8309961
1	1_8377914	0	8377914
1	1_8401860	0	8401860
1	1_8417994	0	8417994
1	1_8450035	0	8450035
1	1_8477327	0	8477327
1	1_8510055	0	8510055
1	1_8532817	0	8532817
1	1_8658702	0	8658702
1	1_8695392	0	8695392
1	1_8758468	0	8758468
1	1_8843529	0	8843529
1	1_8848733	0	8848733
1	1_8874761	0	8874761
1	1_8914192	0	8914192
1	1_8954992	0	8954992
1	1_8998648	0	8998648
1	1_9017362	0	9017362
1	1_9062658	0	9062658
1	1_9092378	0	9092378
1	1_9144966	0	9144966
1	1_9303981	0	9303981
1	1_9360658	0	9360658
1	1_9417660	0	9417660
1	1_9476209	0	9476209
1	1_9534197	0	9534197
1	1_9579433	0	9579433
1	1_9586409	0	9586409
1	1_9635435	0	9635435
1	1_9681084	0	9681084
1	1_9691496	0	9691496
1	1_9808637	0	9808637
1	1_9834471	0	9834471
1	1_9836336	0	9836336
1	1_9860260	0	9860260
1	1_9902460	0	9902460
1	1_9928124	0	9928124
1	1_9937907	0	9937907
1	1_9971246	0	9971246
1	1_10024771	0	10024771
1	1_10065049	0	10065049
1	1_10085479	0	10085479
1	1_10089257	0	10089257
1	1_10164491	0	10164491
1	1_10192859	0	10192859
1	1_10240093	0	10240093
1	1_10253294	0	10253294
1	1_10273646	0	10273646
1	1_10293513	0	10293513
1	1_10335052	0	10335052
1	1_10387611	0	10387611
1	1_10390788	0	10390788
1	1_10422546	0	10422546
1	1_10450449	0	10450449
1	1_10503825	0	10503825
1	1_10522487	0	10522487
1	1_10594717	0	10594717
1	1_10618686	0	10618686
1	1_10671460	0	10671460
1	1_10746334	0	10746334
1	1_10778496	0	10778496
1	1_10813766	0	10813766
1	1_10836995	0	10836995
1	1_10870037	0	10870037
1	1_10909552	0	10909552
1	1_10953647	0	10953647
1	1_10983649	0	10983649
1	1_11049581	0	11049581
1	1_11050206	0	11050206
1	1_11088353	0	11088353
1	1_11134329	0	11134329
1	1_11179791	0	11179791
1	1_11189481	0	11189481
1	1_11207852	0	11207852
1	1_11315732	0	11315732
1	1_11339273	0	11339273
1	1_11351270	0	11351270
1	1_11408808	0	11408808
1	1_11427818	0	11427818
1	1_11433041	0	11433041
1	1_11451206	0	11451206
1	1_11483684	0	11483684
1	1_11501351	0	11501351
1	1_11526367	0	11526367
1	1_11544431	0	11544431
1	1_11549248	0	11549248
1	1_11687547	0	11687547
1	1_11745605	0	11745605
1	1_11801390	0	11801390
1	1_11820064	0	11820064
1	1_11851796	0	11851796
1	1_11875323	0	11875323
1	1_11915115	0	11915115
1	1_12017824	0	12017824
1	1_12032250	0	12032250
1	1_12043775	0	12043775
1	1_12129130	0	12129130
1	1_12163843	0	12163843
1	1_12178117	0	12178117
1	1_12210540	0	12210540
1	1_12239131	0	12239131
1	1_12314377	0	12314377
1	1_12334223	0	12334223
1	1_12379289	0	12379289
1	1_12413013	0	12413013
1	1_12481368	0	12481368
1	1_12501313	0	12501313
1	1_12550310	0	12550310
1	1_12572435	0	12572435
1	1_12597908	0	12597908
1	1_12626676	0	12626676
1	1_12645988	0	12645988
1	1_12652442	0	12652442
1	1_12703922	0	12703922
1	1_12796698	0	12796698
1	1_12806215	0	12806215
1	1_12819643	0	12819643
1	1_12878851	0	12878851
1	1_12916332	0	12916332
1	1_12928874	0	12928874
1	1_13024470	0	13024470
1	1_13048258	0	13048258
1	1_13049939	0	13049939
1	1_13088633	0	13088633
1	1_13123493	0	13123493
1	1_13152205	0	13152205
1	1_13188601	0	13188601
1	1_13195182	0	13195182
1	1_13278754	0	13278754
1	1_13311646	0	13311646
1	1_13316722	0	13316722
1	1_13351700	0	13351700
1	1_13420199	0	13420199
1	1_13449635	0	13449635
1	1_13483975	0	13483975
1	1_13502726	0	13502726
1	1_13510551	0	13510551
1	1_13561846	0	13561846
1	1_13585464	0	13585464
1	1_13610966	0	13610966
1	1_13624439	0	13624439
1	1_13648169	0	13648169
1	1_13671772	0	13671772
1	1_13688717	0	13688717
1	1_13713830	0	13713830
1	1_13722366	0	13722366
1	1_13782121	0	13782121
1	1_13813363	0	13813363
1	1_13844470	0	13844470
1	1_13881896	0	13881896
1	1_13887853	0	13887853
1	1_13926296	0	13926296
1	1_13932357	0	13932357
1	1_13985356	0	13985356
1	1_13991616	0	13991616
1	1_14057419	0	14057419
1	1_14083229	0	14083229
1	1_14107496	0	14107496
1	1_14128572	0	14128572
1	1_14153899	0	14153899
1	1_14175005	0	14175005
1	1_14219060	0	14219060
1	1_14244868	0	14244868
1	1_14314851	0	14314851
1	1_14332114	0	14332114
1	1_14363808	0	14363808
1	1_14384377	0	14384377
1	1_14390061	0	14390061
1	1_14426673	0	14426673
1	1_14434260	0	14434260
1	1_14459955	0	14459955
1	1_14481427	0	14481427
1	1_14509908	0	14509908
1	1_14519066	0	14519066
1	1_14559822	0	14559822
1	1_14620527	0	14620527
1	1_14650146	0	14650146
1	1_14662372	0	14662372
1	1_14693638	0	14693638
1	1_14701989	0	14701989
1	1_14752543	0	14752543
1	1_14775726	0	14775726
1	1_14851693	0	14851693
1	1_14861790	0	14861790
1	1_14889443	0	14889443
1	1_14902866	0	14902866
1	1_14926242	0	14926242
1	1_14951768	0	14951768
1	1_14964303	0	14964303
1	1_14983352	0	14983352
1	1_15015681	0	15015681
1	1_15028358	0	15028358
1	1_15080440	0	15080440
1	1_15093174	0	15093174
1	1_15143485	0	15143485
1	1_15164351	0	15164351
1	1_15187576	0	15187576
1	1_15222263	0	15222263
1	1_15243116	0	15243116
1	1_15259188	0	15259188
1	1_15312229	0	15312229
1	1_15337121	0	15337121
1	1_15352109	0	15352109
1	1_15363904	0	15363904
1	1_15387178	0	15387178
1	1_15404832	0	15404832
1	1_15449376	0	15449376
1	1_15534393	0	15534393
1	1_15555093	0	15555093
1	1_15588238	0	15588238
1	1_15603392	0	15603392
1	1_15699038	0	15699038
1	1_15720327	0	15720327
1	1_15758754	0	15758754
1	1_15760051	0	15760051
1	1_15772978	0	15772978
1	1_15942661	0	15942661
1	1_16064903	0	16064903
1	1_16069253	0	16069253
1	1_16110264	0	16110264
1	1_16134385	0	16134385
1	1_16194191	0	16194191
1	1_16208246	0	16208246
1	1_16225349	0	16225349
1	1_16254702	0	16254702
1	1_16270458	0	16270458
1	1_16301281	0	16301281
1	1_16308374	0	16308374
1	1_16333868	0	16333868
1	1_16375830	0	16375830
1	1_16419237	0	16419237
1	1_16429946	0	16429946
1	1_16473064	0	16473064
1	1_16490897	0	16490897
1	1_16523001	0	16523001
1	1_16553549	0	16553549
1	1_16637603	0	16637603
1	1_16646413	0	16646413
1	1_16677013	0	16677013
1	1_16692354	0	16692354
1	1_16706929	0	16706929
1	1_16743120	0	16743120
1	1_16757234	0	16757234
1	1_16812878	0	16812878
1	1_16828631	0	16828631
1	1_16859069	0	16859069
1	1_16875397	0	16875397
1	1_16908009	0	16908009
1	1_16938371	0	16938371
1	1_16967772	0	16967772
1	1_16996516	0	16996516
1	1_17011446	0	17011446
1	1_17096009	0	17096009
1	1_17135122	0	17135122
1	1_17168075	0	17168075
1	1_17192866	0	17192866
1	1_17231407	0	17231407
1	1_17333805	0	17333805
1	1_17399852	0	17399852
1	1_17422579	0	17422579
1	1_17488005	0	17488005
1	1_17585756	0	17585756
1	1_17655966	0	17655966
1	1_17683313	0	17683313
1	1_17741541	0	17741541
1	1_17768842	0	17768842
1	1_17838715	0	17838715
1	1_17975603	0	17975603
1	1_18046156	0	18046156
1	1_18055546	0	18055546
1	1_18101056	0	18101056
1	1_18223651	0	18223651
1	1_18243247	0	18243247
1	1_18257444	0	18257444
1	1_18288532	0	18288532
1	1_18357681	0	18357681
1	1_18383490	0	18383490
1	1_18416477	0	18416477
1	1_18435078	0	18435078
1	1_18444799	0	18444799
1	1_18515017	0	18515017
1	1_18532320	0	18532320
1	1_18580247	0	18580247
1	1_18612435	0	18612435
1	1_18617924	0	18617924
1	1_18697730	0	18697730
1	1_18724376	0	18724376
1	1_18791888	0	18791888
1	1_18807306	0	18807306
1	1_18880339	0	18880339
1	1_18907094	0	18907094
1	1_18934929	0	18934929
1	1_18960567	0	18960567
1	1_19000210	0	19000210
1	1_19000331	0	19000331
1	1_19020648	0	19020648
1	1_19039310	0	19039310
1	1_19078570	0	19078570
1	1_19088382	0	19088382
1	1_19094396	0	19094396
1	1_19124846	0	19124846
1	1_19137464	0	19137464
1	1_19229591	0	19229591
1	1_19239590	0	19239590
1	1_19273539	0	19273539
1	1_19284584	0	19284584
1	1_19304666	0	19304666
1	1_19385734	0	19385734
1	1_19432868	0	19432868
1	1_19464986	0	19464986
1	1_19540351	0	19540351
1	1_19558561	0	19558561
1	1_19586883	0	19586883
1	1_19627939	0	19627939
1	1_19646783	0	19646783
1	1_19660255	0	19660255
1	1_19710437	0	19710437
1	1_19738159	0	19738159
1	1_19770198	0	19770198
1	1_19797584	0	19797584
1	1_19815622	0	19815622
1	1_19835621	0	19835621
1	1_19838576	0	19838576
1	1_19877475	0	19877475
1	1_19904691	0	19904691
1	1_19919585	0	19919585
1	1_19986267	0	19986267
1	1_19997585	0	19997585
1	1_20029796	0	20029796
1	1_20039406	0	20039406
1	1_20055321	0	20055321
1	1_20084169	0	20084169
1	1_20096468	0	20096468
1	1_20117962	0	20117962
1	1_20156409	0	20156409
1	1_20169486	0	20169486
1	1_20198437	0	20198437
1	1_20213378	0	20213378
1	1_20227701	0	20227701
1	1_20281634	0	20281634
1	1_20309034	0	20309034
1	1_20327812	0	20327812
1	1_20334415	0	20334415
1	1_20365802	0	20365802
1	1_20421056	0	20421056
1	1_20448299	0	20448299
1	1_20452577	0	20452577
1	1_20500322	0	20500322
1	1_20536816	0	20536816
1	1_20538674	0	20538674
1	1_20645991	0	20645991
1	1_20667757	0	20667757
1	1_20689403	0	20689403
1	1_20724464	0	20724464
1	1_20730867	0	20730867
1	1_20765289	0	20765289
1	1_20794311	0	20794311
1	1_20845584	0	20845584
1	1_20871386	0	20871386
1	1_20892231	0	20892231
1	1_20915986	0	20915986
1	1_20937726	0	20937726
1	1_20963434	0	20963434
1	1_20985257	0	20985257
1	1_21009053	0	21009053
1	1_21037276	0	21037276
1	1_21075692	0	21075692
1	1_21118718	0	21118718
1	1_21134195	0	21134195
1	1_21153515	0	21153515
1	1_21169797	0	21169797
1	1_21191803	0	21191803
1	1_21230216	0	21230216
1	1_21250586	0	21250586
1	1_21262513	0	21262513
1	1_21339188	0	21339188
1	1_21364039	0	21364039
1	1_21446624	0	21446624
1	1_21481454	0	21481454
1	1_21550777	0	21550777
1	1_21591875	0	21591875
1	1_21619960	0	21619960
1	1_21703644	0	21703644
1	1_21708042	0	21708042
1	1_21789856	0	21789856
1	1_21832030	0	21832030
1	1_21864684	0	21864684
1	1_21890287	0	21890287
1	1_21905906	0	21905906
1	1_21915739	0	21915739
1	1_21973408	0	21973408
1	1_22008634	0	22008634
1	1_22060508	0	22060508
1	1_22081950	0	22081950
1	1_22111288	0	22111288
1	1_22118715	0	22118715
1	1_22134849	0	22134849
1	1_22163141	0	22163141
1	1_22175353	0	22175353
1	1_22198617	0	22198617
1	1_22223459	0	22223459
1	1_22248048	0	22248048
1	1_22260797	0	22260797
1	1_22309271	0	22309271
1	1_22333723	0	22333723
1	1_22407026	0	22407026
1	1_22417181	0	22417181
1	1_22432508	0	22432508
1	1_22462732	0	22462732
1	1_22552067	0	22552067
1	1_22576430	0	22576430
1	1_22602237	0	22602237
1	1_22655787	0	22655787
1	1_22661715	0	22661715
1	1_22691910	0	22691910
1	1_22699377	0	22699377
1	1_22744422	0	22744422
1	1_22774061	0	22774061
1	1_22786029	0	22786029
1	1_22853855	0	22853855
1	1_22865106	0	22865106
1	1_22889588	0	22889588
1	1_22934543	0	22934543
1	1_22972876	0	22972876
1	1_22993448	0	22993448
1	1_23033721	0	23033721
1	1_23045519	0	23045519
1	1_23096245	0	23096245
1	1_23162169	0	23162169
1	1_23258736	0	23258736
1	1_23289450	0	23289450
1	1_23312447	0	23312447
1	1_23335542	0	23335542
1	1_23371013	0	23371013
1	1_23393431	0	23393431
1	1_23413604	0	23413604
1	1_23461463	0	23461463
1	1_23480849	0	23480849
1	1_23488846	0	23488846
1	1_23522613	0	23522613
1	1_23541861	0	23541861
1	1_23583694	0	23583694
1	1_23589699	0	23589699
1	1_23617030	0	23617030
1	1_23657638	0	23657638
1	1_23708240	0	23708240
1	1_23728586	0	23728586
1	1_23738512	0	23738512
1	1_23760078	0	23760078
1	1_23796858	0	23796858
1	1_23811943	0	23811943
1	1_23824428	0	23824428
1	1_23872481	0	23872481
1	1_23889943	0	23889943
1	1_23902682	0	23902682
1	1_23941980	0	23941980
1	1_23961573	0	23961573
1	1_23968352	0	23968352
1	1_24028907	0	24028907
1	1_24097032	0	24097032
1	1_24117567	0	24117567
1	1_24165361	0	24165361
1	1_24196036	0	24196036
1	1_24238254	0	24238254
1	1_24250839	0	24250839
1	1_24273331	0	24273331
1	1_24293038	0	24293038
1	1_24340974	0	24340974
1	1_24368659	0	24368659
1	1_24389164	0	24389164
1	1_24397267	0	24397267
1	1_24424323	0	24424323
1	1_24488293	0	24488293
1	1_24517494	0	24517494
1	1_24526345	0	24526345
1	1_24582057	0	24582057
1	1_24592958	0	24592958
1	1_24626639	0	24626639
1	1_24655094	0	24655094
1	1_24672255	0	24672255
1	1_24697093	0	24697093
1	1_24718050	0	24718050
1	1_24731669	0	24731669
1	1_24798362	0	24798362
1	1_24809205	0	24809205
1	1_24842665	0	24842665
1	1_24853910	0	24853910
1	1_24906100	0	24906100
1	1_24933809	0	24933809
1	1_24956770	0	24956770
1	1_25000585	0	25000585
1	1_25027789	0	25027789
1	1_25054087	0	25054087
1	1_25064300	0	25064300
1	1_25098221	0	25098221
1	1_25103664	0	25103664
1	1_25201117	0	25201117
1	1_25233825	0	25233825
1	1_25266078	0	25266078
1	1_25284188	0	25284188
1	1_25301714	0	25301714
1	1_25327302	0	25327302
1	1_25358745	0	25358745
1	1_25369985	0	25369985
1	1_25422324	0	25422324
1	1_25427944	0	25427944
1	1_25457449	0	25457449
1	1_25529069	0	25529069
1	1_25570963	0	25570963
1	1_25639918	0	25639918
1	1_25660645	0	25660645
1	1_25727624	0	25727624
1	1_25756747	0	25756747
1	1_25798424	0	25798424
1	1_25849986	0	25849986
1	1_25879885	0	25879885
1	1_26022120	0	26022120
1	1_26127124	0	26127124
1	1_26198747	0	26198747
1	1_26245123	0	26245123
1	1_26296674	0	26296674
1	1_26312872	0	26312872
1	1_26328477	0	26328477
1	1_26372216	0	26372216
1	1_26432018	0	26432018
1	1_26447544	0	26447544
1	1_26481481	0	26481481
1	1_26501297	0	26501297
1	1_26529370	0	26529370
1	1_26548709	0	26548709
1	1_26558492	0	26558492
1	1_26574572	0	26574572
1	1_26595430	0	26595430
1	1_26676618	0	26676618
1	1_26690211	0	26690211
1	1_26705858	0	26705858
1	1_26726060	0	26726060
1	1_26750840	0	26750840
1	1_26762707	0	26762707
1	1_26797432	0	26797432
1	1_26805647	0	26805647
1	1_26833786	0	26833786
1	1_26860395	0	26860395
1	1_26891155	0	26891155
1	1_26927377	0	26927377
1	1_26957814	0	26957814
1	1_26985079	0	26985079
1	1_27012198	0	27012198
1	1_27036320	0	27036320
1	1_27056375	0	27056375
1	1_27087211	0	27087211
1	1_27102508	0	27102508
1	1_27135498	0	27135498
1	1_27144696	0	27144696
1	1_27194387	0	27194387
1	1_27239532	0	27239532
1	1_27266887	0	27266887
1	1_27268344	0	27268344
1	1_27299868	0	27299868
1	1_27353322	0	27353322
1	1_27372548	0	27372548
1	1_27410085	0	27410085
1	1_27421341	0	27421341
1	1_27439538	0	27439538
1	1_27475485	0	27475485
1	1_27483398	0	27483398
1	1_27522060	0	27522060
1	1_27553882	0	27553882
1	1_27595907	0	27595907
1	1_27608924	0	27608924
1	1_27647793	0	27647793
1	1_27666071	0	27666071
1	1_27682052	0	27682052
1	1_27709226	0	27709226
1	1_27758027	0	27758027
1	1_27801146	0	27801146
1	1_27816713	0	27816713
1	1_27832687	0	27832687
1	1_27864275	0	27864275
1	1_27896709	0	27896709
1	1_27911783	0	27911783
1	1_27941144	0	27941144
1	1_27968910	0	27968910
1	1_27980648	0	27980648
1	1_28151587	0	28151587
1	1_28192437	0	28192437
1	1_28198709	0	28198709
1	1_28246164	0	28246164
1	1_28288804	0	28288804
1	1_28352379	0	28352379
1	1_28380919	0	28380919
1	1_28413454	0	28413454
1	1_28430876	0	28430876
1	1_28475990	0	28475990
1	1_28502137	0	28502137
1	1_28523589	0	28523589
1	1_28573291	0	28573291
1	1_28597472	0	28597472
1	1_28646515	0	28646515
1	1_28664250	0	28664250
1	1_28687544	0	28687544
1	1_28697032	0	28697032
1	1_28742240	0	28742240
1	1_28752638	0	28752638
1	1_28780600	0	28780600
1	1_28808703	0	28808703
1	1_28831034	0	28831034
1	1_28894201	0	28894201
1	1_28924098	0	28924098
1	1_29003313	0	29003313
1	1_29091487	0	29091487
1	1_29130584	0	29130584
1	1_29162501	0	29162501
1	1_29187190	0	29187190
1	1_29220489	0	29220489
1	1_29252714	0	29252714
1	1_29302291	0	29302291
1	1_29346279	0	29346279
1	1_29348873	0	29348873
1	1_29383410	0	29383410
1	1_29388876	0	29388876
1	1_29437564	0	29437564
1	1_29460925	0	29460925
1	1_29472349	0	29472349
1	1_29499347	0	29499347
1	1_29527621	0	29527621
1	1_29545105	0	29545105
1	1_29642633	0	29642633
1	1_29662672	0	29662672
1	1_29701522	0	29701522
1	1_29712317	0	29712317
1	1_29725960	0	29725960
1	1_29745768	0	29745768
1	1_29783035	0	29783035
1	1_29847815	0	29847815
1	1_29888478	0	29888478
1	1_29890115	0	29890115
1	1_29932878	0	29932878
1	1_29968333	0	29968333
1	1_29998054	0	29998054
1	1_30033363	0	30033363
1	1_30043749	0	30043749
1	1_30105023	0	30105023
1	1_30173078	0	30173078
1	1_30202265	0	30202265
1	1_30222758	0	30222758
1	1_30243153	0	30243153
1	1_30278942	0	30278942
1	1_30325616	0	30325616
1	1_30345323	0	30345323
1	1_30363296	0	30363296
1	1_30389774	0	30389774
1	1_30410494	0	30410494
1	1_30419200	0	30419200
1	1_30434227	0	30434227
1	1_30454667	0	30454667
1	1_30491229	0	30491229
1	1_30494743	0	30494743
1	1_30525950	0	30525950
1	1_30550422	0	30550422
1	1_30602303	0	30602303
1	1_30640353	0	30640353
1	1_30699156	0	30699156
1	1_30745738	0	30745738
1	1_30763882	0	30763882
1	1_30801995	0	30801995
1	1_30806703	0	30806703
1	1_30851325	0	30851325
1	1_30877028	0	30877028
1	1_30897798	0	30897798
1	1_30913462	0	30913462
1	1_30939162	0	30939162
1	1_30976251	0	30976251
1	1_30998263	0	30998263
1	1_31006104	0	31006104
1	1_31024177	0	31024177
1	1_31053767	0	31053767
1	1_31076032	0	31076032
1	1_31101486	0	31101486
1	1_31124162	0	31124162
1	1_31166981	0	31166981
1	1_31214947	0	31214947
1	1_31277634	0	31277634
1	1_31306523	0	31306523
1	1_31335147	0	31335147
1	1_31339916	0	31339916
1	1_31371214	0	31371214
1	1_31402991	0	31402991
1	1_31436268	0	31436268
1	1_31467286	0	31467286
1	1_31498638	0	31498638
1	1_31525240	0	31525240
1	1_31534950	0	31534950
1	1_31571185	0	31571185
1	1_31571998	0	31571998
1	1_31602480	0	31602480
1	1_31635756	0	31635756
1	1_31653517	0	31653517
1	1_31676723	0	31676723
1	1_31681440	0	31681440
1	1_31714113	0	31714113
1	1_31733020	0	31733020
1	1_31764891	0	31764891
1	1_31798260	0	31798260
1	1_31818735	0	31818735
1	1_31904289	0	31904289
1	1_31926943	0	31926943
1	1_31940816	0	31940816
1	1_31990786	0	31990786
1	1_32013116	0	32013116
1	1_32040491	0	32040491
1	1_32127116	0	32127116
1	1_32167116	0	32167116
1	1_32190888	0	32190888
1	1_32209138	0	32209138
1	1_32232834	0	32232834
1	1_32255130	0	32255130
1	1_32277151	0	32277151
1	1_32317942	0	32317942
1	1_32364460	0	32364460
1	1_32385451	0	32385451
1	1_32390011	0	32390011
1	1_32409341	0	32409341
1	1_32448080	0	32448080
1	1_32463332	0	32463332
1	1_32540789	0	32540789
1	1_32548333	0	32548333
1	1_32711404	0	32711404
1	1_32761000	0	32761000
1	1_32783843	0	32783843
1	1_32802532	0	32802532
1	1_32856302	0	32856302
1	1_32884637	0	32884637
1	1_32890979	0	32890979
1	1_32925820	0	32925820
1	1_32937769	0	32937769
1	1_32992450	0	32992450
1	1_33023784	0	33023784
1	1_33041246	0	33041246
1	1_33067883	0	33067883
1	1_33089710	0	33089710
1	1_33091901	0	33091901
1	1_33133039	0	33133039
1	1_33150911	0	33150911
1	1_33182119	0	33182119
1	1_33216423	0	33216423
1	1_33247891	0	33247891
1	1_33260018	0	33260018
1	1_33364546	0	33364546
1	1_33393294	0	33393294
1	1_33413126	0	33413126
1	1_33446574	0	33446574
1	1_33475601	0	33475601
1	1_33481931	0	33481931
1	1_33520256	0	33520256
1	1_33538305	0	33538305
1	1_33573929	0	33573929
1	1_33591561	0	33591561
1	1_33613896	0	33613896
1	1_33630389	0	33630389
1	1_33694152	0	33694152
1	1_33707481	0	33707481
1	1_33731307	0	33731307
1	1_33753394	0	33753394
1	1_33782479	0	33782479
1	1_33792495	0	33792495
1	1_33822866	0	33822866
1	1_33830172	0	33830172
1	1_33852506	0	33852506
1	1_33876299	0	33876299
1	1_33897179	0	33897179
1	1_33921250	0	33921250
1	1_33978617	0	33978617
1	1_34026920	0	34026920
1	1_34047271	0	34047271
1	1_34059592	0	34059592
1	1_34062476	0	34062476
1	1_34085560	0	34085560
1	1_34122612	0	34122612
1	1_34145291	0	34145291
1	1_34178881	0	34178881
1	1_34192603	0	34192603
1	1_34230486	0	34230486
1	1_34280112	0	34280112
1	1_34312460	0	34312460
1	1_34331091	0	34331091
1	1_34334931	0	34334931
1	1_34372797	0	34372797
1	1_34393463	0	34393463
1	1_34395968	0	34395968
1	1_34514745	0	34514745
1	1_34546958	0	34546958
1	1_34559471	0	34559471
1	1_34614835	0	34614835
1	1_34621426	0	34621426
1	1_34643897	0	34643897
1	1_34678136	0	34678136
1	1_34694008	0	34694008
1	1_34749291	0	34749291
1	1_34782853	0	34782853
1	1_34799724	0	34799724
1	1_34817651	0	34817651
1	1_34860985	0	34860985
1	1_34891143	0	34891143
1	1_34902539	0	34902539
1	1_34922353	0	34922353
1	1_34975568	0	34975568
1	1_34998200	0	34998200
1	1_35021832	0	35021832
1	1_35042024	0	35042024
1	1_35053248	0	35053248
1	1_35068058	0	35068058
1	1_35102124	0	35102124
1	1_35120232	0	35120232
1	1_35129571	0	35129571
1	1_35195393	0	35195393
1	1_35208661	0	35208661
1	1_35248548	0	35248548
1	1_35298647	0	35298647
1	1_35309526	0	35309526
1	1_35323754	0	35323754
1	1_35352750	0	35352750
1	1_35378784	0	35378784
1	1_35403027	0	35403027
1	1_35412650	0	35412650
1	1_35436434	0	35436434
1	1_35469646	0	35469646
1	1_35520358	0	35520358
1	1_35529703	0	35529703
1	1_35549849	0	35549849
1	1_35580617	0	35580617
1	1_35642497	0	35642497
1	1_35662895	0	35662895
1	1_35672000	0	35672000
1	1_35714049	0	35714049
1	1_35752287	0	35752287
1	1_35776159	0	35776159
1	1_35861565	0	35861565
1	1_35895593	0	35895593
1	1_35911077	0	35911077
1	1_35963272	0	35963272
1	1_35994920	0	35994920
1	1_36036717	0	36036717
1	1_36060861	0	36060861
1	1_36073980	0	36073980
1	1_36096810	0	36096810
1	1_36108823	0	36108823
1	1_36135931	0	36135931
1	1_36154352	0	36154352
1	1_36175750	0	36175750
1	1_36224106	0	36224106
1	1_36239691	0	36239691
1	1_36261251	0	36261251
1	1_36271362	0	36271362
1	1_36295081	0	36295081
1	1_36324845	0	36324845
1	1_36359922	0	36359922
1	1_36405383	0	36405383
1	1_36434467	0	36434467
1	1_36448693	0	36448693
1	1_36487184	0	36487184
1	1_36532644	0	36532644
1	1_36559668	0	36559668
1	1_36570314	0	36570314
1	1_36605168	0	36605168
1	1_36606104	0	36606104
1	1_36634355	0	36634355
1	1_36651716	0	36651716
1	1_36677134	0	36677134
1	1_36693549	0	36693549
1	1_36713073	0	36713073
1	1_36758897	0	36758897
1	1_36770055	0	36770055
1	1_36808696	0	36808696
1	1_36845715	0	36845715
1	1_36845744	0	36845744
1	1_36891045	0	36891045
1	1_36917596	0	36917596
1	1_37033621	0	37033621
1	1_37037667	0	37037667
1	1_37074359	0	37074359
1	1_37088993	0	37088993
1	1_37117866	0	37117866
1	1_37138524	0	37138524
1	1_37162850	0	37162850
1	1_37199976	0	37199976
1	1_37219798	0	37219798
1	1_37330768	0	37330768
1	1_37364834	0	37364834
1	1_37397133	0	37397133
1	1_37505404	0	37505404
1	1_37510076	0	37510076
1	1_37556228	0	37556228
1	1_37581902	0	37581902
1	1_37591249	0	37591249
1	1_37623713	0	37623713
1	1_37651102	0	37651102
1	1_37659085	0	37659085
1	1_37677009	0	37677009
1	1_37706345	0	37706345
1	1_37739856	0	37739856
1	1_37769765	0	37769765
1	1_37799946	0	37799946
1	1_37802262	0	37802262
1	1_37840226	0	37840226
1	1_37874716	0	37874716
1	1_37899439	0	37899439
1	1_37905625	0	37905625
1	1_37930280	0	37930280
1	1_37980902	0	37980902
1	1_38003561	0	38003561
1	1_38015118	0	38015118
1	1_38026787	0	38026787
1	1_38051779	0	38051779
1	1_38094062	0	38094062
1	1_38109833	0	38109833
1	1_38143318	0	38143318
1	1_38172877	0	38172877
1	1_38201590	0	38201590
1	1_38210899	0	38210899
1	1_38240528	0	38240528
1	1_38259726	0	38259726
1	1_38277635	0	38277635
1	1_38315901	0	38315901
1	1_38352712	0	38352712
1	1_38368451	0	38368451
1	1_38393237	0	38393237
1	1_38396183	0	38396183
1	1_38424837	0	38424837
1	1_38450559	0	38450559
1	1_38491490	0	38491490
1	1_38518734	0	38518734
1	1_38535923	0	38535923
1	1_38582377	0	38582377
1	1_38612951	0	38612951
1	1_38642700	0	38642700
1	1_38670232	0	38670232
1	1_38705443	0	38705443
1	1_38787130	0	38787130
1	1_38803214	0	38803214
1	1_38829557	0	38829557
1	1_38867619	0	38867619
1	1_38880201	0	38880201
1	1_38897107	0	38897107
1	1_38922242	0	38922242
1	1_38956420	0	38956420
1	1_38983838	0	38983838
1	1_38997817	0	38997817
1	1_39020382	0	39020382
1	1_39051233	0	39051233
1	1_39062303	0	39062303
1	1_39074952	0	39074952
1	1_39180076	0	39180076
1	1_39234759	0	39234759
1	1_39246431	0	39246431
1	1_39260996	0	39260996
1	1_39300472	0	39300472
1	1_39382554	0	39382554
1	1_39389390	0	39389390
1	1_39469104	0	39469104
1	1_39482727	0	39482727
1	1_39537550	0	39537550
1	1_39570270	0	39570270
1	1_39594697	0	39594697
1	1_39600989	0	39600989
1	1_39636743	0	39636743
1	1_39651312	0	39651312
1	1_39684828	0	39684828
1	1_39724016	0	39724016
1	1_39778030	0	39778030
1	1_39809869	0	39809869
1	1_39820986	0	39820986
1	1_39852512	0	39852512
1	1_39857056	0	39857056
1	1_39886761	0	39886761
1	1_39903880	0	39903880
1	1_39938352	0	39938352
1	1_39973040	0	39973040
1	1_39989868	0	39989868
1	1_40014181	0	40014181
1	1_40035231	0	40035231
1	1_40045474	0	40045474
1	1_40073720	0	40073720
1	1_40093198	0	40093198
1	1_40117202	0	40117202
1	1_40137507	0	40137507
1	1_40158870	0	40158870
1	1_40182974	0	40182974
1	1_40211762	0	40211762
1	1_40225571	0	40225571
1	1_40250648	0	40250648
1	1_40267112	0	40267112
1	1_40299040	0	40299040
1	1_40330164	0	40330164
1	1_40347607	0	40347607
1	1_40369228	0	40369228
1	1_40393600	0	40393600
1	1_40406252	0	40406252
1	1_40451374	0	40451374
1	1_40469187	0	40469187
1	1_40498632	0	40498632
1	1_40538552	0	40538552
1	1_40546685	0	40546685
1	1_40627125	0	40627125
1	1_40651182	0	40651182
1	1_40668714	0	40668714
1	1_40697488	0	40697488
1	1_40732162	0	40732162
1	1_40824259	0	40824259
1	1_40868578	0	40868578
1	1_40899038	0	40899038
1	1_40913513	0	40913513
1	1_40932192	0	40932192
1	1_40971263	0	40971263
1	1_40992125	0	40992125
1	1_41011251	0	41011251
1	1_41050396	0	41050396
1	1_41063729	0	41063729
1	1_41095175	0	41095175
1	1_41115863	0	41115863
1	1_41173970	0	41173970
1	1_41210834	0	41210834
1	1_41223437	0	41223437
1	1_41252259	0	41252259
1	1_41266536	0	41266536
1	1_41295667	0	41295667
1	1_41302425	0	41302425
1	1_41339848	0	41339848
1	1_41361095	0	41361095
1	1_41389738	0	41389738
1	1_41426593	0	41426593
1	1_41447212	0	41447212
1	1_41519174	0	41519174
1	1_41544242	0	41544242
1	1_41558348	0	41558348
1	1_41587131	0	41587131
1	1_41609225	0	41609225
1	1_41612474	0	41612474
1	1_41669230	0	41669230
1	1_41733094	0	41733094
1	1_41762208	0	41762208
1	1_41783027	0	41783027
1	1_41821607	0	41821607
1	1_41824429	0	41824429
1	1_41850571	0	41850571
1	1_41894085	0	41894085
1	1_41955503	0	41955503
1	1_42013253	0	42013253
1	1_42051721	0	42051721
1	1_42077999	0	42077999
1	1_42093701	0	42093701
1	1_42111810	0	42111810
1	1_42148164	0	42148164
1	1_42148385	0	42148385
1	1_42186798	0	42186798
1	1_42212152	0	42212152
1	1_42241510	0	42241510
1	1_42257947	0	42257947
1	1_42373208	0	42373208
1	1_42416742	0	42416742
1	1_42465801	0	42465801
1	1_42563265	0	42563265
1	1_42711623	0	42711623
1	1_42770917	0	42770917
1	1_42862864	0	42862864
1	1_42868937	0	42868937
1	1_42897079	0	42897079
1	1_42923041	0	42923041
1	1_43029138	0	43029138
1	1_43049799	0	43049799
1	1_43069510	0	43069510
1	1_43093065	0	43093065
1	1_43142234	0	43142234
1	1_43168974	0	43168974
1	1_43195202	0	43195202
1	1_43218429	0	43218429
1	1_43255368	0	43255368
1	1_43284867	0	43284867
1	1_43305561	0	43305561
1	1_43324392	0	43324392
1	1_43335920	0	43335920
1	1_43369969	0	43369969
1	1_43387658	0	43387658
1	1_43401167	0	43401167
1	1_43419629	0	43419629
1	1_43471452	0	43471452
1	1_43503587	0	43503587
1	1_43533868	0	43533868
1	1_43556418	0	43556418
1	1_43576356	0	43576356
1	1_43601332	0	43601332
1	1_43633757	0	43633757
1	1_43674274	0	43674274
1	1_43699033	0	43699033
1	1_43751075	0	43751075
1	1_43790767	0	43790767
1	1_43824281	0	43824281
1	1_43845205	0	43845205
1	1_43849975	0	43849975
1	1_43886622	0	43886622
1	1_43897595	0	43897595
1	1_43918478	0	43918478
1	1_43936571	0	43936571
1	1_43990050	0	43990050
1	1_44008598	0	44008598
1	1_44091768	0	44091768
1	1_44092075	0	44092075
1	1_44135505	0	44135505
1	1_44166163	0	44166163
1	1_44222254	0	44222254
1	1_44229295	0	44229295
1	1_44270975	0	44270975
1	1_44291160	0	44291160
1	1_44333133	0	44333133
1	1_44341081	0	44341081
1	1_44375450	0	44375450
1	1_44384581	0	44384581
1	1_44437443	0	44437443
1	1_44448796	0	44448796
1	1_44484517	0	44484517
1	1_44567418	0	44567418
1	1_44573137	0	44573137
1	1_44609557	0	44609557
1	1_44642316	0	44642316
1	1_44664983	0	44664983
1	1_44703800	0	44703800
1	1_44725252	0	44725252
1	1_44751550	0	44751550
1	1_44772422	0	44772422
1	1_44791512	0	44791512
1	1_44811137	0	44811137
1	1_44822614	0	44822614
1	1_44880033	0	44880033
1	1_44896565	0	44896565
1	1_44907237	0	44907237
1	1_44947662	0	44947662
1	1_44965959	0	44965959
1	1_45066094	0	45066094
1	1_45080600	0	45080600
1	1_45132009	0	45132009
1	1_45141217	0	45141217
1	1_45179836	0	45179836
1	1_45203552	0	45203552
1	1_45220965	0	45220965
1	1_45249560	0	45249560
1	1_45257281	0	45257281
1	1_45293062	0	45293062
1	1_45313819	0	45313819
1	1_45323363	0	45323363
1	1_45355545	0	45355545
1	1_45374234	0	45374234
1	1_45397906	0	45397906
1	1_45439482	0	45439482
1	1_45450916	0	45450916
1	1_45502173	0	45502173
1	1_45527081	0	45527081
1	1_45588205	0	45588205
1	1_45612690	0	45612690
1	1_45634717	0	45634717
1	1_45640428	0	45640428
1	1_45661169	0	45661169
1	1_45686593	0	45686593
1	1_45691230	0	45691230
1	1_45713738	0	45713738
1	1_45756597	0	45756597
1	1_45782984	0	45782984
1	1_45816405	0	45816405
1	1_45868191	0	45868191
1	1_45903685	0	45903685
1	1_45951125	0	45951125
1	1_45953131	0	45953131
1	1_46011508	0	46011508
1	1_46039629	0	46039629
1	1_46071317	0	46071317
1	1_46091990	0	46091990
1	1_46168356	0	46168356
1	1_46176031	0	46176031
1	1_46211058	0	46211058
1	1_46234074	0	46234074
1	1_46251813	0	46251813
1	1_46279424	0	46279424
1	1_46289533	0	46289533
1	1_46312935	0	46312935
1	1_46343830	0	46343830
1	1_46359034	0	46359034
1	1_46410773	0	46410773
1	1_46431785	0	46431785
1	1_46448234	0	46448234
1	1_46471988	0	46471988
1	1_46478671	0	46478671
1	1_46520556	0	46520556
1	1_46543831	0	46543831
1	1_46557521	0	46557521
1	1_46581449	0	46581449
1	1_46630618	0	46630618
1	1_46653938	0	46653938
1	1_46696146	0	46696146
1	1_46749247	0	46749247
1	1_46753703	0	46753703
1	1_46772827	0	46772827
1	1_46810959	0	46810959
1	1_46850120	0	46850120
1	1_46880031	0	46880031
1	1_46931068	0	46931068
1	1_46949324	0	46949324
1	1_46986284	0	46986284
1	1_46993240	0	46993240
1	1_47024772	0	47024772
1	1_47057856	0	47057856
1	1_47096757	0	47096757
1	1_47133104	0	47133104
1	1_47147202	0	47147202
1	1_47171189	0	47171189
1	1_47193317	0	47193317
1	1_47197957	0	47197957
1	1_47224012	0	47224012
1	1_47251347	0	47251347
1	1_47282323	0	47282323
1	1_47289999	0	47289999
1	1_47315161	0	47315161
1	1_47340829	0	47340829
1	1_47366135	0	47366135
1	1_47392665	0	47392665
1	1_47434761	0	47434761
1	1_47466822	0	47466822
1	1_47490793	0	47490793
1	1_47509725	0	47509725
1	1_47523229	0	47523229
1	1_47559030	0	47559030
1	1_47601013	0	47601013
1	1_47614002	0	47614002
1	1_47623215	0	47623215
1	1_47657078	0	47657078
1	1_47675449	0	47675449
1	1_47700858	0	47700858
1	1_47724857	0	47724857
1	1_47742105	0	47742105
1	1_47749510	0	47749510
1	1_47782456	0	47782456
1	1_47828118	0	47828118
1	1_47840937	0	47840937
1	1_47881555	0	47881555
1	1_47899942	0	47899942
1	1_47930550	0	47930550
1	1_47945994	0	47945994
1	1_47960906	0	47960906
1	1_47994353	0	47994353
1	1_48031257	0	48031257
1	1_48051130	0	48051130
1	1_48068745	0	48068745
1	1_48120548	0	48120548
1	1_48125209	0	48125209
1	1_48156627	0	48156627
1	1_48179564	0	48179564
1	1_48205518	0	48205518
1	1_48218060	0	48218060
1	1_48244260	0	48244260
1	1_48263374	0	48263374
1	1_48287302	0	48287302
1	1_48303661	0	48303661
1	1_48315770	0	48315770
1	1_48336459	0	48336459
1	1_48363043	0	48363043
1	1_48374836	0	48374836
1	1_48394803	0	48394803
1	1_48414763	0	48414763
1	1_48440700	0	48440700
1	1_48460292	0	48460292
1	1_48483596	0	48483596
1	1_48501089	0	48501089
1	1_48530512	0	48530512
1	1_48536218	0	48536218
1	1_48574581	0	48574581
1	1_48607877	0	48607877
1	1_48626091	0	48626091
1	1_48646182	0	48646182
1	1_48661923	0	48661923
1	1_48703752	0	48703752
1	1_48724255	0	48724255
1	1_48735615	0	48735615
1	1_48797980	0	48797980
1	1_48832444	0	48832444
1	1_48863335	0	48863335
1	1_48884822	0	48884822
1	1_48904353	0	48904353
1	1_48931240	0	48931240
1	1_48943816	0	48943816
1	1_48960704	0	48960704
1	1_48992507	0	48992507
1	1_49012100	0	49012100
1	1_49040568	0	49040568
1	1_49049393	0	49049393
1	1_49083208	0	49083208
1	1_49105750	0	49105750
1	1_49119387	0	49119387
1	1_49155225	0	49155225
1	1_49206027	0	49206027
1	1_49233273	0	49233273
1	1_49251299	0	49251299
1	1_49272903	0	49272903
1	1_49289211	0	49289211
1	1_49319183	0	49319183
1	1_49332074	0	49332074
1	1_49365147	0	49365147
1	1_49382207	0	49382207
1	1_49396194	0	49396194
1	1_49465685	0	49465685
1	1_49501100	0	49501100
1	1_49516908	0	49516908
1	1_49566510	0	49566510
1	1_49599958	0	49599958
1	1_49605957	0	49605957
1	1_49631028	0	49631028
1	1_49652598	0	49652598
1	1_49677116	0	49677116
1	1_49698229	0	49698229
1	1_49718104	0	49718104
1	1_49733538	0	49733538
1	1_49744375	0	49744375
1	1_49776793	0	49776793
1	1_49803846	0	49803846
1	1_49827474	0	49827474
1	1_49842435	0	49842435
1	1_49859240	0	49859240
1	1_49888489	0	49888489
1	1_49932299	0	49932299
1	1_49955204	0	49955204
1	1_49971863	0	49971863
1	1_49989175	0	49989175
1	1_50019846	0	50019846
1	1_50041363	0	50041363
1	1_50082567	0	50082567
1	1_50095128	0	50095128
1	1_50112783	0	50112783
1	1_50129989	0	50129989
1	1_50154932	0	50154932
1	1_50192440	0	50192440
1	1_50197202	0	50197202
1	1_50234815	0	50234815
1	1_50238118	0	50238118
1	1_50273515	0	50273515
1	1_50287273	0	50287273
1	1_50332537	0	50332537
1	1_50338313	0	50338313
1	1_50382735	0	50382735
1	1_50414749	0	50414749
1	1_50465403	0	50465403
1	1_50503716	0	50503716
1	1_50527404	0	50527404
1	1_50550695	0	50550695
1	1_50569899	0	50569899
1	1_50589080	0	50589080
1	1_50646419	0	50646419
1	1_50669117	0	50669117
1	1_50673364	0	50673364
1	1_50727598	0	50727598
1	1_50745416	0	50745416
1	1_50772310	0	50772310
1	1_50810655	0	50810655
1	1_50829301	0	50829301
1	1_50851705	0	50851705
1	1_50879128	0	50879128
1	1_50882870	0	50882870
1	1_50910783	0	50910783
1	1_50921024	0	50921024
1	1_50954753	0	50954753
1	1_50956079	0	50956079
1	1_50996664	0	50996664
1	1_51012280	0	51012280
1	1_51028367	0	51028367
1	1_51060398	0	51060398
1	1_51084075	0	51084075
1	1_51095967	0	51095967
1	1_51146745	0	51146745
1	1_51214686	0	51214686
1	1_51237944	0	51237944
1	1_51286436	0	51286436
1	1_51292139	0	51292139
1	1_51385744	0	51385744
1	1_51415560	0	51415560
1	1_51416684	0	51416684
1	1_51443857	0	51443857
1	1_51504742	0	51504742
1	1_51522196	0	51522196
1	1_51573457	0	51573457
1	1_51576453	0	51576453
1	1_51601549	0	51601549
1	1_51624164	0	51624164
1	1_51640462	0	51640462
1	1_51656928	0	51656928
1	1_51696680	0	51696680
1	1_51745792	0	51745792
1	1_51755537	0	51755537
1	1_51781512	0	51781512
1	1_51797472	0	51797472
1	1_51797494	0	51797494
1	1_51819432	0	51819432
1	1_51826507	0	51826507
1	1_51860886	0	51860886
1	1_51883529	0	51883529
1	1_51908337	0	51908337
1	1_51926240	0	51926240
1	1_51946920	0	51946920
1	1_51974196	0	51974196
1	1_51980779	0	51980779
1	1_52001739	0	52001739
1	1_52025861	0	52025861
1	1_52045560	0	52045560
1	1_52064002	0	52064002
1	1_52087889	0	52087889
1	1_52106953	0	52106953
1	1_52125712	0	52125712
1	1_52145854	0	52145854
1	1_52183940	0	52183940
1	1_52199565	0	52199565
1	1_52228281	0	52228281
1	1_52255973	0	52255973
1	1_52290197	0	52290197
1	1_52294588	0	52294588
1	1_52312069	0	52312069
1	1_52332107	0	52332107
1	1_52382360	0	52382360
1	1_52434821	0	52434821
1	1_52504118	0	52504118
1	1_52540659	0	52540659
1	1_52552909	0	52552909
1	1_52585035	0	52585035
1	1_52630829	0	52630829
1	1_52671037	0	52671037
1	1_52689901	0	52689901
1	1_52732609	0	52732609
1	1_52758705	0	52758705
1	1_52800300	0	52800300
1	1_52860842	0	52860842
1	1_52868471	0	52868471
1	1_52901317	0	52901317
1	1_52910360	0	52910360
1	1_52962943	0	52962943
1	1_52997046	0	52997046
1	1_53028116	0	53028116
1	1_53038182	0	53038182
1	1_53105702	0	53105702
1	1_53158176	0	53158176
1	1_53165340	0	53165340
1	1_53198725	0	53198725
1	1_53222167	0	53222167
1	1_53264491	0	53264491
1	1_53272980	0	53272980
1	1_53296882	0	53296882
1	1_53316279	0	53316279
1	1_53338719	0	53338719
1	1_53356876	0	53356876
1	1_53390639	0	53390639
1	1_53411332	0	53411332
1	1_53419852	0	53419852
1	1_53443836	0	53443836
1	1_53466518	0	53466518
1	1_53483487	0	53483487
1	1_53513002	0	53513002
1	1_53527891	0	53527891
1	1_53558630	0	53558630
1	1_53621627	0	53621627
1	1_53642315	0	53642315
1	1_53681514	0	53681514
1	1_53696702	0	53696702
1	1_53722271	0	53722271
1	1_53748827	0	53748827
1	1_53769241	0	53769241
1	1_53781188	0	53781188
1	1_53796996	0	53796996
1	1_53830683	0	53830683
1	1_53862524	0	53862524
1	1_53893333	0	53893333
1	1_53901087	0	53901087
1	1_53931119	0	53931119
1	1_53939827	0	53939827
1	1_53973423	0	53973423
1	1_54020493	0	54020493
1	1_54027589	0	54027589
1	1_54065077	0	54065077
1	1_54110778	0	54110778
1	1_54118805	0	54118805
1	1_54152883	0	54152883
1	1_54177250	0	54177250
1	1_54221636	0	54221636
1	1_54260223	0	54260223
1	1_54307494	0	54307494
1	1_54328078	0	54328078
1	1_54357467	0	54357467
1	1_54390333	0	54390333
1	1_54412809	0	54412809
1	1_54451184	0	54451184
1	1_54471653	0	54471653
1	1_54493018	0	54493018
1	1_54517506	0	54517506
1	1_54546667	0	54546667
1	1_54592818	0	54592818
1	1_54612819	0	54612819
1	1_54630372	0	54630372
1	1_54660639	0	54660639
1	1_54679802	0	54679802
1	1_54688327	0	54688327
1	1_54714637	0	54714637
1	1_54732886	0	54732886
1	1_54767224	0	54767224
1	1_54786220	0	54786220
1	1_54795088	0	54795088
1	1_54828192	0	54828192
1	1_54839722	0	54839722
1	1_54871713	0	54871713
1	1_54886581	0	54886581
1	1_54915957	0	54915957
1	1_54957349	0	54957349
1	1_54980838	0	54980838
1	1_55023951	0	55023951
1	1_55097273	0	55097273
1	1_55119202	0	55119202
1	1_55166446	0	55166446
1	1_55229251	0	55229251
1	1_55250918	0	55250918
1	1_55386166	0	55386166
1	1_55427624	0	55427624
1	1_55474372	0	55474372
1	1_55496767	0	55496767
1	1_55517224	0	55517224
1	1_55537280	0	55537280
1	1_55591205	0	55591205
1	1_55613752	0	55613752
1	1_55634827	0	55634827
1	1_55652267	0	55652267
1	1_55677544	0	55677544
1	1_55699002	0	55699002
1	1_55738634	0	55738634
1	1_55783447	0	55783447
1	1_55826339	0	55826339
1	1_55868708	0	55868708
1	1_55889179	0	55889179
1	1_55928233	0	55928233
1	1_55946136	0	55946136
1	1_55975861	0	55975861
1	1_55992355	0	55992355
1	1_56005792	0	56005792
1	1_56030230	0	56030230
1	1_56067359	0	56067359
1	1_56092592	0	56092592
1	1_56121284	0	56121284
1	1_56133808	0	56133808
1	1_56162084	0	56162084
1	1_56177205	0	56177205
1	1_56200178	0	56200178
1	1_56223424	0	56223424
1	1_56253898	0	56253898
1	1_56314546	0	56314546
1	1_56340062	0	56340062
1	1_56356999	0	56356999
1	1_56369450	0	56369450
1	1_56399329	0	56399329
1	1_56419995	0	56419995
1	1_56476999	0	56476999
1	1_56550253	0	56550253
1	1_56556047	0	56556047
1	1_56591331	0	56591331
1	1_56602928	0	56602928
1	1_56625599	0	56625599
1	1_56652088	0	56652088
1	1_56659502	0	56659502
1	1_56696140	0	56696140
1	1_56737708	0	56737708
1	1_56765041	0	56765041
1	1_56782280	0	56782280
1	1_56804175	0	56804175
1	1_56838398	0	56838398
1	1_56848834	0	56848834
1	1_56873019	0	56873019
1	1_56896830	0	56896830
1	1_56942229	0	56942229
1	1_56954754	0	56954754
1	1_56983047	0	56983047
1	1_57009159	0	57009159
1	1_57029703	0	57029703
1	1_57047045	0	57047045
1	1_57070014	0	57070014
1	1_57090332	0	57090332
1	1_57093742	0	57093742
1	1_57155257	0	57155257
1	1_57178235	0	57178235
1	1_57201238	0	57201238
1	1_57229305	0	57229305
1	1_57251115	0	57251115
1	1_57280149	0	57280149
1	1_57308409	0	57308409
1	1_57358793	0	57358793
1	1_57380355	0	57380355
1	1_57430788	0	57430788
1	1_57459673	0	57459673
1	1_57464324	0	57464324
1	1_57496720	0	57496720
1	1_57521904	0	57521904
1	1_57526765	0	57526765
1	1_57560116	0	57560116
1	1_57613241	0	57613241
1	1_57626901	0	57626901
1	1_57650348	0	57650348
1	1_57673759	0	57673759
1	1_57694865	0	57694865
1	1_57710733	0	57710733
1	1_57743013	0	57743013
1	1_57751002	0	57751002
1	1_57781582	0	57781582
1	1_57809544	0	57809544
1	1_57810655	0	57810655
1	1_57928663	0	57928663
1	1_57942632	0	57942632
1	1_58003362	0	58003362
1	1_58024041	0	58024041
1	1_58043002	0	58043002
1	1_58050517	0	58050517
1	1_58084443	0	58084443
1	1_58105774	0	58105774
1	1_58145299	0	58145299
1	1_58167851	0	58167851
1	1_58185673	0	58185673
1	1_58192573	0	58192573
1	1_58248156	0	58248156
1	1_58267969	0	58267969
1	1_58280226	0	58280226
1	1_58304708	0	58304708
1	1_58324241	0	58324241
1	1_58386305	0	58386305
1	1_58437787	0	58437787
1	1_58487901	0	58487901
1	1_58532051	0	58532051
1	1_58584018	0	58584018
1	1_58596755	0	58596755
1	1_58635332	0	58635332
1	1_58635730	0	58635730
1	1_58658298	0	58658298
1	1_58692126	0	58692126
1	1_58772821	0	58772821
1	1_58807033	0	58807033
1	1_58848082	0	58848082
1	1_58864311	0	58864311
1	1_58912019	0	58912019
1	1_58919696	0	58919696
1	1_58951048	0	58951048
1	1_58996871	0	58996871
1	1_59014077	0	59014077
1	1_59058017	0	59058017
1	1_59070343	0	59070343
1	1_59087559	0	59087559
1	1_59124421	0	59124421
1	1_59130130	0	59130130
1	1_59151288	0	59151288
1	1_59171384	0	59171384
1	1_59220481	0	59220481
1	1_59266540	0	59266540
1	1_59288336	0	59288336
1	1_59330030	0	59330030
1	1_59344769	0	59344769
1	1_59376614	0	59376614
1	1_59406678	0	59406678
1	1_59424576	0	59424576
1	1_59465622	0	59465622
1	1_59494003	0	59494003
1	1_59526416	0	59526416
1	1_59536080	0	59536080
1	1_59575715	0	59575715
1	1_59582668	0	59582668
1	1_59640569	0	59640569
1	1_59658838	0	59658838
1	1_59698486	0	59698486
1	1_59706612	0	59706612
1	1_59743627	0	59743627
1	1_59769404	0	59769404
1	1_59788235	0	59788235
1	1_59854599	0	59854599
1	1_59871927	0	59871927
1	1_59899439	0	59899439
1	1_59924914	0	59924914
1	1_59946931	0	59946931
1	1_59970279	0	59970279
1	1_59976669	0	59976669
1	1_60012645	0	60012645
1	1_60069226	0	60069226
1	1_60080719	0	60080719
1	1_60085440	0	60085440
1	1_60125422	0	60125422
1	1_60154346	0	60154346
1	1_60172107	0	60172107
1	1_60205870	0	60205870
1	1_60214699	0	60214699
1	1_60247658	0	60247658
1	1_60305024	0	60305024
1	1_60326805	0	60326805
1	1_60354400	0	60354400
1	1_60375715	0	60375715
1	1_60398206	0	60398206
1	1_60419216	0	60419216
1	1_60439299	0	60439299
1	1_60443614	0	60443614
1	1_60505730	0	60505730
1	1_60521109	0	60521109
1	1_60549177	0	60549177
1	1_60563259	0	60563259
1	1_60572550	0	60572550
1	1_60606888	0	60606888
1	1_60624654	0	60624654
1	1_60648065	0	60648065
1	1_60659764	0	60659764
1	1_60686897	0	60686897
1	1_60715537	0	60715537
1	1_60825025	0	60825025
1	1_60848959	0	60848959
1	1_60887901	0	60887901
1	1_60932866	0	60932866
1	1_60962064	0	60962064
1	1_60974415	0	60974415
1	1_61015149	0	61015149
1	1_61023934	0	61023934
1	1_61038487	0	61038487
1	1_61068554	0	61068554
1	1_61094439	0	61094439
1	1_61111217	0	61111217
1	1_61139731	0	61139731
1	1_61150565	0	61150565
1	1_61176384	0	61176384
1	1_61190040	0	61190040
1	1_61222984	0	61222984
1	1_61243111	0	61243111
1	1_61264694	0	61264694
1	1_61328408	0	61328408
1	1_61347739	0	61347739
1	1_61362938	0	61362938
1	1_61403793	0	61403793
[truncated: 37,445 more rows]

## Sheet: Supplementary Table S2
Results of FST analysis
CHROM	BIN_START	BIN_END	WEIGHTED_FST	MEAN_FST	GENE
5	49000001	49000405	0.469642	0.469642	HSP90AA1
5	49018851	49019165	0.469642	0.469642	WDR20
5	16463023	16465384	0.464121	0.464121	MPEG1
5	16465922	16473871	0.464121	0.464121	DTX4
5	16475248	16480252	0.464121	0.464121	CNTF
5	16482104	16482182	0.464121	0.464121	ZFP91
5	16494134	16497451	0.464121	0.464121	LPXN
5	16499990	16500000	0.464121	0.464121	CTNND1
4	79358374	79358575	0.448946	0.448946	KIAA0232
4	79392288	79392426	0.448946	0.448946	TBC1D14
3	27921235	27921501	0.447432	0.447432	LRFN2
3	13930483	13932099	0.44629	0.44629	PLCB1
2	145208434	145208505	0.439196	0.439196	PTP4A3
2	107050001	107100000	0.437192	0.437192	DTNA
2	87954372	87954482	0.428927	0.428927	GABBR2
14	5126305	5126416	0.428799	0.428799	PRPSAP2
14	5142615	5142729	0.428799	0.428799	SLC5A10
14	5159275	5159442	0.428799	0.428799	FAM83G
14	5171477	5175000	0.428799	0.428799	GRAPL
3	34475880	34476029	0.425283	0.425283	ADSS2
11	625538	625627	0.427078	0.425023	NLRC5
11	648971	649044	0.427078	0.425023	CPNE2
4	76076153	76076370	0.423186	0.423186	PROM1
4	76098099	76101433	0.423186	0.423186	FGFBP2
4	76113501	76115028	0.423186	0.423186	FGFBP1
14	15150001	15153351	0.42266	0.42266	ZP2
14	15159568	15161084	0.42266	0.42266	ANKS4B
14	15171250	15171400	0.42266	0.42266	CRYM
14	15171714	15183450	0.42266	0.42266	UQCRC2
14	15192241	15192301	0.42266	0.42266	gga-mir-12225
1	10859559	10859766	0.41843	0.41843	HGF
5	25866351	25866431	0.416441	0.416441	PAPLN
5	25898989	25899056	0.416441	0.416441	PSEN1
1	39476008	39476175	0.415921	0.415921	SYT1
14	14993480	14993715	0.415354	0.415354	THUMPD1
14	14997390	14997611	0.415354	0.415354	ACSM3
4	13578738	13578796	0.412303	0.412303	AMMECR1
5	31701809	31702052	0.412009	0.412009	AQR
5	31685988	31686068	0.412009	0.412009	ZNF770
9	8462587	8462885	0.411747	0.411747	NYAP2
3	19225102	19225248	0.411732	0.411732	SPATA17
3	58087384	58087496	0.411626	0.411626	LAMA2
2	39500174	39500254	0.402863	0.402863	RBMS3
4	30798770	30798907	0.401453	0.401453	ZNF827
1	77873795	77874159	0.401009	0.401009	TRPV6
2	93151373	93154564	0.400003	0.400003	SOCS6
2	93154078	93154187	0.400003	0.400003	gga-mir-6584
1	6658959	6658998	0.399361	0.399361	USP6NL
2	31207398	31207599	0.398303	0.398303	TRA2A
2	31213305	31213362	0.398303	0.398303	CCDC126
2	31230925	31238786	0.398303	0.398303	FAM221A
2	31241060	31241119	0.398303	0.398303	STK31
2	518672	523139	0.397361	0.397361	CTC-575C13.4
3	15254497	15254904	0.397027	0.397027	DSTN
3	15253855	15254440	0.397027	0.397027	CST3
3	15280926	15281040	0.397027	0.397027	gga-mir-3526
5	47359766	47359820	0.395108	0.395108	BCL11B
3	106800001	106850000	0.394228	0.394228	XKR6
4	64586757	64586860	0.394015	0.394015	CLOCK
4	64556177	64567802	0.394015	0.394015	NMU
4	64569032	64569093	0.394015	0.394015	PDCL2
13	4950001	5000000	0.386799	0.388999	TENM2
2	5527224	5527406	0.387158	0.387158	SCN5A
7	22100001	22100504	0.386954	0.386954	ZNF142
7	22105829	22114165	0.386954	0.386954	PLCD4
7	22117237	22117328	0.386954	0.386954	CNOT9
7	22126713	22126772	0.386954	0.386954	USP37
5	49479736	49479827	0.386837	0.386837	CDC42BPB
2	120900642	120900681	0.386837	0.386837	PAG1
2	120948172	120950000	0.386837	0.386837	MRPL53
2	8820450	8820540	0.383626	0.383626	gga-mir-153
5	21051934	21052016	0.383258	0.383258	MIR129-2
4	75974746	75975000	0.383185	0.383185	TAPT1
4	24765301	24765996	0.382253	0.382253	PALLD
2	80620141	80620532	0.381817	0.381817	GRB10
2	50800582	50800687	0.381402	0.381402	GLI3
1	168596122	168596305	0.379532	0.379532	ITM2B
3	35428255	35428441	0.3794	0.3794	EXO1
3	35436360	35436440	0.3794	0.3794	WDR64
1	77459838	77460113	0.379356	0.379356	EPHA1
1	77483653	77491846	0.379356	0.379356	ZYX
1	178937129	178937245	0.379332	0.379332	ZMYM2
2	129563965	129564154	0.376757	0.376757	DPYS
2	129575775	129578996	0.376757	0.376757	LRP12
1	77763238	77764173	0.377287	0.376174	TAS2R40
4	60586760	60587023	0.37502	0.37502	PDLIM3
4	60618195	60618301	0.37502	0.37502	SORBS2
4	63502585	63502657	0.374206	0.374206	gga-mir-383
4	63500001	63550000	0.374206	0.374206	SGCZ
1	38760789	38761371	0.372925	0.372925	NAV3
1	129138140	129138258	0.372136	0.372136	ASMT
1	129153854	129154094	0.372136	0.372136	AKAP17A
1	129173325	129173402	0.372136	0.372136	P2RY8
1	106795117	106795937	0.370755	0.370755	CLDN14
1	55752918	55753030	0.369718	0.369718	SPIC
1	55714156	55714284	0.369718	0.369718	MYBPC1
2	147731507	147731607	0.369635	0.369635	ZC3H3
5	11575001	11579163	0.368859	0.368859	USH1C
5	11609995	11610170	0.368859	0.368859	OTOG
3	33375923	33378249	0.368201	0.368201	MEMO1
3	33415765	33416152	0.368201	0.368201	SRD5A2
2	128150833	128151141	0.368143	0.368143	ANKRD46
2	128188127	128188266	0.368143	0.368143	PABPC1
3	58697616	58697760	0.367808	0.367808	THEMIS
3	58719370	58720202	0.367808	0.367808	C6orf58
3	106672425	106672501	0.366234	0.366234	PINX1
2	117753184	117761060	0.365496	0.365496	LY96
8	23788842	23788942	0.364331	0.364331	EPS15
1	32841530	32841777	0.363151	0.363151	TAFA2
1	52798601	52798788	0.362393	0.362393	LARGE1
15	2635719	2635806	0.36213	0.362065	EP400
15	2645307	2650029	0.36213	0.362065	PUS1
15	2668598	2668749	0.36213	0.362065	ULK1
3	87761877	87761955	0.361758	0.361758	LRRC1
5	44502904	44503050	0.361472	0.361472	ITPK1
4	3300679	3300801	0.36135	0.36135	DOCK11
4	3348078	3348640	0.36135	0.36135	IL13RA1
6	3808663	3808724	0.361205	0.361205	GHITM
2	2512084	2512193	0.368718	0.36037	gga-mir-6713
2	2524471	2524712	0.368718	0.36037	WNT3A
1	78125001	78127869	0.360347	0.360347	PRSS3
5	24213703	24213799	0.357909	0.357909	ITPKA
3	57726450	57726515	0.357792	0.357792	ARHGAP18
2	110027695	110027843	0.357737	0.357737	RGS20
2	110047115	110047202	0.357737	0.357737	TCEA1
2	110068819	110075000	0.357737	0.357737	LYPLA1
4	19478090	19478105	0.35724	0.35724	TMEM131L
4	19488443	19495383	0.35724	0.35724	TLR2A
4	19496157	19496575	0.35724	0.35724	TLR2
3	40175757	40175793	0.357428	0.355809	CAPN9
3	40203068	40203616	0.357428	0.355809	C1orf198
3	40222521	40222590	0.357428	0.355809	TTC13
3	40220529	40220604	0.357428	0.355809	gga-mir-12260
1	20375001	20376025	0.355169	0.355169	PANX2
1	20410056	20410228	0.355169	0.355169	TRABD
4	77739007	77739207	0.358855	0.353907	ZNF518B
4	77740343	77740414	0.358855	0.353907	CLNK
6	17510076	17510224	0.355194	0.352521	PIK3AP1
6	17533258	17544322	0.355194	0.352521	NOLC1
6	17545482	17545577	0.355194	0.352521	UGT8L
1	69381709	69382038	0.352265	0.352265	KIAA1644
9	9561273	9561510	0.351855	0.351855	PID1
1	175670034	175670357	0.351365	0.351365	FLT1
1	190028971	190029116	0.351511	0.350885	DLG2
2	120783200	120783225	0.350786	0.350786	ZNF704
5	25771556	25771670	0.3505	0.3505	NUMB
3	58223355	58223445	0.350324	0.350324	PTPRK
2	23028390	23028474	0.348494	0.348494	CALCR
3	21777595	21777653	0.347983	0.347983	LPGAT1
3	95549859	95550448	0.345543	0.345543	ID2
3	95574924	95575000	0.345543	0.345543	KIDINS220
4	64926832	64926936	0.344711	0.344711	PDGFRA
8	23883262	23883590	0.3445	0.3445	NRDC
8	23884236	23885792	0.3445	0.3445	RAB3B
1	49525754	49526299	0.344197	0.344197	SHISA8
1	49544547	49544661	0.344197	0.344197	SREBF2
1	49535021	49535089	0.344197	0.344197	gga-mir-33-1
1	49550537	49555453	0.344197	0.344197	CCDC134
1	49561251	49561453	0.344197	0.344197	MEI1
6	14075889	14077749	0.343946	0.343946	DLG5
5	16625898	16625977	0.343814	0.343814	gga-mir-1802
5	16641303	16641528	0.343814	0.343814	INCENP
5	16672889	16672992	0.343814	0.343814	TPCN2
1	172158609	172158728	0.35216	0.343703	SUPT20H
1	172193908	172194468	0.35216	0.343703	EXOSC8
4	15475190	15476410	0.343115	0.343115	TENM1
4	15490953	15491016	0.343115	0.343115	SH2D1A
4	15514589	15514698	0.343115	0.343115	gga-mir-6679
1	118995975	118996807	0.342862	0.342862	PHEX
4	90732837	90732910	0.342016	0.342016	AUP1
4	90738066	90747045	0.342016	0.342016	HTRA2
4	90749599	90749842	0.342016	0.342016	LOXL3
4	1900896	1900994	0.341759	0.341759	FRMPD3
17	6425484	6425744	0.341459	0.341459	FNBP1
17	6430063	6430182	0.341459	0.341459	GPR107
17	6469670	6469778	0.341459	0.341459	NCS1
6	16569898	16571089	0.339808	0.339808	NDST2
6	16584236	16584310	0.339808	0.339808	gga-mir-1624
3	60535374	60535424	0.339286	0.339286	TRDN
3	26983637	26983688	0.338513	0.338513	PLB1
3	27001101	27001205	0.338513	0.338513	gga-mir-6580
1	190362161	190362190	0.338093	0.338093	EED
1	190388412	190397757	0.338093	0.338093	HIKESHI
3	58978040	58978658	0.338391	0.337757	RSPO3
14	13783833	13783988	0.33765	0.33765	TMEM204
14	13807670	13807847	0.33765	0.33765	IFT140
14	13824957	13825000	0.33765	0.33765	TELO2
1	20917356	20917458	0.327161	0.33738	PLXNB2
3	13535402	13535602	0.337174	0.337174	PAK5
3	93426088	93426221	0.33569	0.33569	COLEC11
3	93400001	93402797	0.33569	0.33569	RPS7
4	16900001	16950000	0.351544	0.335527	IL1RAPL2
4	37561045	37561704	0.334935	0.334935	SGMS2
3	17152157	17152269	0.343091	0.334544	CNIH3
3	60006656	60006769	0.334059	0.334059	NKAIN2
5	28602108	28602227	0.333313	0.333313	GPHN
8	10889243	10889327	0.332791	0.332791	COL11A1
3	40008386	40008566	0.331869	0.331869	PGBD5
6	8976813	8976910	0.331275	0.331275	ARID5B
5	28326763	28326938	0.331265	0.331265	PLEKHH1
5	28374860	28375000	0.331265	0.331265	PIGH
1	56481917	56482071	0.331044	0.331044	TRIM24
1	56480925	56480985	0.331044	0.331044	gga-mir-12211
3	60746280	60746390	0.330367	0.330367	CLVS2
1	57375027	57375075	0.329722	0.329722	WEE2
1	57384042	57389713	0.329722	0.329722	SSBP1
1	57402626	57402905	0.329722	0.329722	CREB3L2
2	769549	769653	0.329193	0.329193	DHX30
6	15651644	15657680	0.32904	0.32904	SAMD8
6	15668380	15671341	0.32904	0.32904	DUSP13A
6	15695565	15695665	0.32904	0.32904	DUSP13B
7	29382301	29386446	0.342098	0.328878	LYPD1
6	5059659	5059876	0.326994	0.327754	TSPAN14
6	5073030	5073209	0.326994	0.327754	PRXL2A
6	5086988	5090470	0.326994	0.327754	EXOSC3
6	5090652	5094331	0.326994	0.327754	DYDC2
3	13780176	13780243	0.329758	0.327633	PLCB4
7	10459637	10460109	0.327554	0.327554	SATB2
2	55953995	55954048	0.314717	0.327525	PQLC1
2	55997077	55998586	0.314717	0.327525	KCNG2
5	24126969	24127083	0.327346	0.327346	RTF1
3	100007723	100007821	0.326766	0.326766	KCNS3
8	24386067	24386195	0.326335	0.326335	LRP8
4	49877349	49877428	0.332088	0.326028	SLC4A4
4	49905579	49905654	0.332088	0.326028	GC
4	49921250	49921383	0.332088	0.326028	NPFFR2
8	14236767	14236849	0.325983	0.325983	CDC7
8	14248851	14248940	0.325983	0.325983	HFM1
1	29424407	29424476	0.325167	0.325167	PDZRN4
5	8150525	8150620	0.324846	0.324846	GALNT18
14	851066	851172	0.341043	0.32466	PLA2G10
14	873156	873285	0.341043	0.32466	ZC3H7A
14	899763	899979	0.341043	0.32466	TXNDC11
2	14056289	14056554	0.324185	0.324185	EPC1
14	13051606	13051641	0.323986	0.323986	RAB11FIP3
14	13062442	13072006	0.323986	0.323986	SEPTIN12
14	13077839	13081710	0.323986	0.323986	MSS51
14	13081444	13081948	0.323986	0.323986	CFAP70
1	184882378	184882477	0.322948	0.322948	gga-mir-6570
1	184875001	184925000	0.322948	0.322948	MAML2
2	75651122	75651208	0.322602	0.322602	FBXL7
1	85650001	85650370	0.322534	0.322534	NXPE3
1	85666553	85666869	0.322534	0.322534	NFKBIZ
3	57711596	57711705	0.322512	0.321702	gga-mir-6697
6	23880816	23881022	0.321464	0.321464	SEMA4G
1	45717106	45720188	0.321411	0.321411	SNRPF
1	45721132	45721496	0.321411	0.321411	AMDHD1
1	45730979	45743641	0.321411	0.321411	HAL
1	45749602	45749656	0.321411	0.321411	LTA4H
11	2201820	2202004	0.32024	0.32024	AMFR
11	2224996	2225335	0.32024	0.32024	GNAO1
4	69454541	69455954	0.32019	0.32019	NWD2
2	130401480	130401508	0.320101	0.320101	OXR1
2	7532317	7532411	0.319826	0.319826	DPP6
1	62101700	62107351	0.319756	0.319756	PEX26
1	62108077	62108278	0.319756	0.319756	TUBA8B
1	62112778	62124376	0.319756	0.319756	TUBA8A
1	62128701	62144414	0.319756	0.319756	USP18
1	62077019	62077098	0.319756	0.319756	MICAL3
1	106113716	106113895	0.319673	0.319673	RUNX1
6	9777884	9778033	0.319388	0.319388	CCDC6
1	93777896	93778249	0.319302	0.319302	CADM2
4	63981625	63981658	0.319084	0.319084	DLC1
3	36977847	36978199	0.318964	0.318964	RYR2
1	126676281	126679647	0.318964	0.318964	PUDP
2	23205065	23210882	0.32386	0.318704	TFPI2
2	23212643	23216081	0.32386	0.318704	GNG11
2	51379256	51379380	0.318581	0.318581	HECW1
5	31619788	31620193	0.318543	0.318543	DPH6
6	28138122	28138487	0.318138	0.318138	HABP2
2	48250001	48300000	0.340399	0.318041	PDE1C
1	88913868	88914034	0.318039	0.318039	CD200L
1	88937617	88941577	0.318039	0.318039	CD200
2	146750001	146750836	0.317552	0.317552	ADGRB1
2	2227753	2228019	0.317484	0.317484	OBSCN
1	47775446	47775560	0.317288	0.317288	NUP205
1	47817614	47817979	0.317288	0.317288	CNOT4
1	47750001	47756192	0.317288	0.317288	ARL1
1	97456820	97457146	0.316915	0.316887	ROBO2
1	114054918	114058712	0.316507	0.316507	TMEM47
1	170518600	170519956	0.316081	0.316081	FOXO1
3	44718702	44718763	0.315503	0.315503	PRKN
5	37384761	37384831	0.3151	0.3151	VRTN
5	37375742	37375804	0.3151	0.3151	ABCD4
5	37393287	37404259	0.3151	0.3151	SYNDIG1L
7	29007765	29007853	0.315744	0.315016	DPP10
4	79725001	79775000	0.313968	0.313994	SORCS2
10	19916979	19917083	0.322765	0.313632	FRMD5
10	19927476	19933825	0.322765	0.313632	WDR76
10	19938403	19938595	0.322765	0.313632	BLM
1	121041550	121041612	0.313053	0.313053	NHS
2	23875566	23875811	0.312957	0.312957	DYNC1I1
1	51906385	51906435	0.310187	0.312635	RBFOX2
1	194365636	194365666	0.311596	0.311596	ARRB1
3	42550001	42561214	0.311304	0.311304	SFT2D1
3	42561475	42563144	0.311304	0.311304	PRR18
3	42564132	42564190	0.311304	0.311304	gga-mir-1767
3	80385464	80385604	0.311276	0.311276	FILIP1
15	10342521	10342739	0.37033	0.311275	RTN4R
2	110475001	110525000	0.316008	0.311094	XKR4
9	22958125	22958342	0.314731	0.311079	ARHGEF26
15	7100299	7101410	0.392931	0.310659	MYO18B
15	7125301	7125358	0.392931	0.310659	SEZ6L
15	7145559	7150000	0.392931	0.310659	ASPHD1
2	47973534	47987169	0.309772	0.309772	KBTBD2
2	47999533	47999667	0.309772	0.309772	AVL9
2	109762216	109762392	0.309717	0.309717	NPBWR1
6	31353128	31353298	0.30965	0.30965	PLPP4
1	77946677	77947688	0.313164	0.308332	EPHB6
7	13761364	13761692	0.308234	0.308234	PPP1R1C
7	13778473	13778883	0.308234	0.308234	ITPRID2
10	5753893	5754151	0.297956	0.308182	MTMR10
10	5799184	5799315	0.297956	0.308182	FAN1
2	20557095	20557142	0.308667	0.306931	CROT
2	20576373	20576570	0.308667	0.306931	ABCB1
5	33316588	33316681	0.306846	0.306846	PRKD1
4	45200549	45200662	0.340506	0.305854	PRKG2
4	45233390	45233734	0.340506	0.305854	PKD2
4	45236064	45236114	0.340506	0.305854	SPP1
4	45249489	45250000	0.340506	0.305854	IBSP
4	45245448	45249092	0.340506	0.305854	MEPE
4	45176494	45176589	0.340506	0.305854	RASGEF1B
3	13225126	13225276	0.305134	0.305134	JAG1
3	13237927	13238033	0.305134	0.305134	SLX4IP
10	7332284	7332471	0.288989	0.30474	MYZAP
10	7339190	7339419	0.288989	0.30474	CGNL1
4	23528285	23528640	0.30444	0.30444	TLL1
3	31800719	31800894	0.303704	0.303704	STRN
3	31828687	31828857	0.303704	0.303704	VIT
3	30062049	30062179	0.325629	0.303691	TMEM63B
3	30062238	30062338	0.325629	0.303691	MRPL14
2	20881388	20881562	0.303475	0.303475	ADAM22
2	20891114	20900536	0.303475	0.303475	SRI
2	20920180	20920635	0.303475	0.303475	STEAP4
2	104526286	104526543	0.303115	0.303115	CDH2
2	114625001	114625071	0.303036	0.303036	DNAJC5B
2	65650911	65651102	0.30301	0.30301	ECI2
2	65682002	65682116	0.30301	0.30301	PRPF4B
2	24125584	24125627	0.302845	0.302845	SLC25A13
4	37986808	37986941	0.302155	0.302155	AIMP1
4	38005838	38006009	0.302155	0.302155	TBCK
5	27053646	27053755	0.302114	0.302114	SLC8A3
5	27050001	27050477	0.302114	0.302114	SYNJ2BP
1	176176705	176177018	0.302823	0.301995	USP12
5	39750001	39800000	0.317133	0.301585	NRXN3
4	22469559	22469592	0.301084	0.301532	FSTL5
4	50375324	50375462	0.301303	0.301303	AFP
4	50396959	50397048	0.301303	0.301303	RASSF6
3	45884798	45885066	0.304249	0.301197	UTRN
3	45918023	45918106	0.304249	0.301197	gga-mir-1734
2	73050287	73051548	0.301036	0.301036	CDH12
8	25500416	25500656	0.296543	0.300845	C8A
8	25525360	25525501	0.296543	0.300845	C8B
8	25533927	25537050	0.296543	0.300845	DAB1
5	16076266	16076577	0.299258	0.300742	PPP6R3
2	60168441	60168453	0.300601	0.300601	KIF13A
5	48225589	48225750	0.300479	0.300479	BEGAIN
12	5564280	5564698	0.300136	0.300136	IQSEC1
2	85325949	85326105	0.299822	0.299822	SLC6A19
2	85333759	85334029	0.299822	0.299822	SLC6A18
2	85374143	85374256	0.299822	0.299822	TERT
5	11253573	11253656	0.298686	0.299672	PLEKHA7
4	42963339	42963395	0.29897	0.29897	HAND2
5	35437492	35437615	0.298941	0.298941	SNX32
5	35471451	35473238	0.298941	0.298941	CFL2
5	35407790	35414825	0.298941	0.298941	SPTSSA
5	35421824	35421922	0.298941	0.298941	EAPP
1	171760697	171761215	0.297911	0.297911	TRPC4
1	65453550	65453750	0.297808	0.297808	BCAT1
2	82871373	82871440	0.297433	0.297433	FHOD3
12	2275001	2275044	0.296766	0.296766	DOCK3
12	2320934	2324743	0.296766	0.296766	MANF
8	24686544	24686742	0.296359	0.296359	GLIS1
1	135526487	135526893	0.296255	0.296255	ECRG4
1	135542796	135542899	0.296255	0.296255	UXS1
2	60240896	60241413	0.296024	0.296024	SIRT5
2	60248874	60252683	0.296024	0.296024	NOL7
2	60259211	60259358	0.296024	0.296024	RANBP9
14	5205003	5205772	0.295439	0.295439	EPN2
14	5219680	5219769	0.295439	0.295439	gga-mir-1551
14	5233211	5239395	0.295439	0.295439	B9D1
14	5247785	5247968	0.295439	0.295439	CACNA1H
2	30861220	30861551	0.302106	0.295161	KLHL7
2	30886066	30892472	0.302106	0.295161	NUP42
25	2550001	2550473	0.317337	0.294454	CTSS
25	2550760	2553654	0.317337	0.294454	CTSK
25	2555468	2555616	0.317337	0.294454	ARNT
25	2577435	2577523	0.317337	0.294454	SETDB1
25	2591530	2595840	0.317337	0.294454	CERS2
25	2594753	2595101	0.317337	0.294454	PRUNE1
25	2596532	2600000	0.317337	0.294454	MINDY1
2	51986038	51986113	0.294312	0.294312	EGFR
2	114942140	114942234	0.294282	0.294282	SGK3
2	114969222	114975000	0.294282	0.294282	MCMDC2
1	183182651	183182722	0.293854	0.293854	ARHGAP42
3	22528027	22544233	0.293764	0.293764	DIEXF
3	22548964	22554684	0.293764	0.293764	MRPS10
3	22560583	22560690	0.293764	0.293764	TRERF1
3	22550768	22550842	0.293764	0.293764	gga-mir-1598
2	113395227	113395424	0.293744	0.293744	NKAIN3
7	34775631	34775720	0.293667	0.293667	RIF1
2	48885033	48885154	0.293401	0.293401	GOLGA4
2	144634962	144635024	0.293267	0.293212	PTK2
2	144615711	144615857	0.293267	0.293212	AGO2
2	144622236	144623423	0.293267	0.293212	RPLP1
1	122583601	122583815	0.292169	0.292169	GLRA2
1	34583672	34583741	0.293278	0.291971	GRIP1
3	14327106	14327221	0.291919	0.291919	TMX4
3	14351240	14351258	0.291919	0.291919	HAO1
2	14526988	14527044	0.286762	0.291835	ZNF438
5	14580066	14580176	0.291827	0.291827	MUC2
3	15137002	15137045	0.294694	0.291822	KAT14
3	15147064	15154289	0.294694	0.291822	OVOL2
3	15157065	15163488	0.294694	0.291822	MGME1
3	15163846	15163904	0.294694	0.291822	SNX5
6	32053557	32056060	0.297392	0.291347	PLEKHA1
6	32058911	32059420	0.297392	0.291347	HTRA1
1	129839504	129839561	0.273024	0.291314	SHOX
14	488496	491171	0.291144	0.291144	SHISA9
5	21661389	21661518	0.290949	0.290949	TSPAN18
3	30663871	30664206	0.287988	0.29091	DLK2
3	30695598	30696022	0.287988	0.29091	ZNF318
5	32379369	32379535	0.290444	0.290444	NOVA1
18	5500001	5501221	0.290368	0.290368	SLC16A3
18	5537180	5537309	0.290368	0.290368	FASN
1	114939224	114939412	0.29018	0.29018	DMD
2	51658315	51658406	0.289744	0.289744	VOPP1
2	51625001	51627789	0.289744	0.289744	BLVRA
1	167900639	167900731	0.312161	0.289254	CPB2
1	167918950	167919045	0.312161	0.289254	LCP1
1	167910909	167910966	0.312161	0.289254	gga-mir-12214
1	165637613	165637682	0.289209	0.289209	SUGT1
1	165656573	165656765	0.289209	0.289209	ELF1
1	185827102	185827314	0.289195	0.289195	DEUP1
8	19578653	19578821	0.289162	0.289162	PTPRF
4	60009157	60009370	0.289097	0.289097	PPP3CA
3	26412100	26412109	0.289	0.289	RHOQ
3	26423017	26426831	0.289	0.289	PIGF
3	26446637	26450000	0.289	0.289	CRIPT
2	22322205	22322459	0.288892	0.288892	AKAP9
13	16907264	16907359	0.288858	0.288858	ARHGAP26
2	126075159	126082492	0.288834	0.288834	CFAP418
4	78481243	78481296	0.288822	0.288822	STK32B
3	110021891	110022371	0.28882	0.28882	PTCHD4
2	40075783	40075831	0.288645	0.288645	STT3B
2	40107145	40107290	0.288645	0.288645	OSBPL10
2	40112410	40112506	0.288645	0.288645	gga-mir-1622
1	67225231	67225296	0.288548	0.288548	IRAG2
1	67234657	67234711	0.288548	0.288548	gga-mir-7451
1	67256220	67256311	0.288548	0.288548	DNAI7
1	67260490	67272487	0.288548	0.288548	ETFRF1
1	67267084	67267411	0.288548	0.288548	KRAS
4	15547390	15547460	0.288482	0.288482	STAG2
4	60450972	60451791	0.288479	0.288479	UBE2D3
4	60463193	60472702	0.288479	0.288479	CISD2
4	60491566	60500000	0.288479	0.288479	BDH2
3	38052527	38055677	0.288263	0.288263	IRF2BP2
2	475220	475311	0.296395	0.288155	SSPO
2	450001	451571	0.296395	0.288155	LRRC61
2	462679	462740	0.296395	0.288155	gga-mir-10585
1	30283108	30283240	0.288001	0.288001	TMEM117
1	109400274	109400393	0.287959	0.287959	ABCG1
5	49887114	49887125	0.287497	0.287497	TRMT61A
5	49915490	49917533	0.287497	0.287497	BAG5
5	49917768	49917887	0.287497	0.287497	COA8
1	80158522	80158564	0.287289	0.287289	FSTL1
1	80151757	80151855	0.287289	0.287289	GSK3A
1	80181752	80181868	0.287289	0.287289	CFAP91
1	80199361	80199456	0.287289	0.287289	COX17
5	30240116	30240274	0.287393	0.286631	SPRED1
4	13400001	13450000	0.287745	0.28658	PAK3
25	2525670	2526069	0.316013	0.286236	ADAMTS4
25	2525001	2532199	0.316013	0.286236	NDUFS2
25	2532502	2534057	0.316013	0.286236	FCER1G
25	2541307	2548889	0.316013	0.286236	SSR2
1	77700874	77701634	0.340804	0.285867	RAP1GAP3
1	77709032	77709077	0.340804	0.285867	GSTK1
2	89659090	89659250	0.290206	0.285563	CARMIL1
19	8351395	8351528	0.29615	0.285375	BCAS3
10	5726822	5727111	0.278626	0.284915	TRPM1
4	1726733	1727067	0.283843	0.284553	MID2
4	1745958	1750596	0.283843	0.284553	TSC22D4
2	17928362	17928536	0.284458	0.284458	MLLT10
2	17957188	17959692	0.284458	0.284458	SKIDA1
5	45508005	45508178	0.283252	0.284332	SYNE3
1	71744349	71744485	0.28426	0.28426	LRP6
1	193213829	193213887	0.284134	0.284134	ACER3
1	50449889	50450000	0.283823	0.283823	CACNA1I
2	23023157	23023254	0.283814	0.283814	MIR489
3	59440866	59440973	0.271154	0.283543	NCOA7
3	59404054	59407542	0.271154	0.283543	HINT3
3	26089653	26089812	0.28343	0.28343	PRKCE
8	3325001	3375000	0.283282	0.283282	CDC73
3	91189467	91189601	0.283226	0.283226	ERICH1
2	66052571	66052671	0.27681	0.283195	BPHL
2	66076185	66076338	0.27681	0.283195	RIPK1
2	66095521	66100000	0.27681	0.283195	NQO2
1	145411538	145412370	0.277358	0.283154	MBNL2
4	45675001	45725000	0.282724	0.282724	ARHGAP24
4	64300057	64300278	0.282696	0.282696	PPAT
4	64305487	64305551	0.282696	0.282696	AASDH
4	64338854	64339036	0.282696	0.282696	CRACD
2	3276124	3276277	0.282592	0.282592	ALS2CL
2	3284406	3284477	0.282592	0.282592	gga-mir-1639
1	185772667	185772828	0.282592	0.282592	SMCO4
1	84417577	84426327	0.282286	0.282286	CPOX
1	113058615	113058770	0.281707	0.282079	RPGR
1	109788247	109788331	0.281706	0.281706	CBS
12	18145120	18145258	0.306708	0.281574	CNTN4
7	35325732	35325871	0.312976	0.281552	GALNT13
7	35347733	35348527	0.312976	0.281552	KCNJ3
5	27627872	27637377	0.282986	0.281516	EXD2
5	27644490	27644594	0.282986	0.281516	DCAF5
1	192300083	192300229	0.281453	0.281453	TENM4
3	16136633	16136767	0.304012	0.281052	ATL2
3	107126786	107126949	0.271574	0.280667	GATA4
3	107154798	107159123	0.271574	0.280667	NEIL2
3	107160278	107160585	0.271574	0.280667	FDFT1
3	107170950	107175000	0.271574	0.280667	CTSB
3	107174467	107174576	0.271574	0.280667	gga-mir-6690
2	105883858	105886415	0.280582	0.280582	OPN5L1
3	31923960	31925000	0.280561	0.280561	FEZ2
4	71099454	71100000	0.280383	0.280383	PCDH7
3	56228023	56228125	0.280328	0.280328	EYA4
1	70681821	70681917	0.279913	0.279913	ATXN10
1	176528452	176528972	0.298968	0.279898	CDK8
1	176535756	176535835	0.298968	0.279898	RNF6
1	176556139	176556283	0.298968	0.279898	ATP8A2
2	37657475	37657707	0.279653	0.279653	RARB
1	43400001	43400049	0.279615	0.279587	POC1B
1	43444923	43446383	0.279615	0.279587	ATP2B1
4	37475001	37475110	0.279583	0.279583	LEF1
4	37516899	37517015	0.279583	0.279583	HADH
3	86034829	86034911	0.279466	0.279466	KHDRBS2
2	100550176	100550333	0.278941	0.278941	MYOM1
2	129428161	129428333	0.278794	0.278794	RIMS2
1	45202690	45202782	0.274163	0.278772	CEP83
1	45219209	45219344	0.274163	0.278772	TMCC3
11	15862650	15862794	0.312956	0.278763	CDH13
6	30440496	30440620	0.278998	0.278517	FAM204A
20	9678153	9678318	0.304557	0.278394	RGS19
20	9698514	9698570	0.304557	0.278394	TCEA2
1	99700919	99700991	0.309335	0.278365	CHODL
1	99712866	99712961	0.309335	0.278365	TMPRSS15
3	29179253	29179275	0.278364	0.278364	DNAH8
3	29189560	29189641	0.278364	0.278364	GLO1
3	29198744	29198788	0.278364	0.278364	BTBD9
1	10550001	10600000	0.278182	0.278182	CACNA2D1
4	1325770	1325823	0.338558	0.278076	CYSLTR1
4	1342943	1343294	0.338558	0.278076	LPAR4
2	79551374	79554889	0.278032	0.278032	C7orf57
2	79554809	79554889	0.278032	0.278032	UPP1
2	79581380	79581760	0.278032	0.278032	ABCA13
2	124426761	124426925	0.277709	0.277709	SLC26A7
2	96130783	96131243	0.277674	0.277674	MC5R
2	96157472	96157505	0.277674	0.277674	RNMT
2	96169767	96169955	0.277674	0.277674	FAM210A
2	8422395	8425000	0.277611	0.277611	RNF32
3	12075229	12075395	0.277386	0.277386	CDC42BPA
12	4226432	4226560	0.283948	0.277366	SLC6A11
1	176100001	176100921	0.277312	0.277312	MTIF3
1	176100001	176103617	0.277312	0.277312	GTF3A
1	174075306	174075482	0.277297	0.277297	STARD13
1	174093615	174094731	0.277297	0.277297	KL
2	22711028	22711163	0.27471	0.277098	CDK6
23	2600001	2604390	0.27655	0.276871	YTHDF2
23	2605084	2616065	0.27655	0.276871	GMEB1
23	2623914	2630830	0.27655	0.276871	TAF12
23	2635872	2636184	0.27655	0.276871	MTFR1L
23	2649828	2649909	0.27655	0.276871	SELENON
1	168080127	168080508	0.276583	0.276583	LRCH1
5	37435070	37435186	0.318746	0.27658	NPC2
5	37428779	37431996	0.318746	0.27658	ISCA2
5	37453447	37453611	0.318746	0.27658	LTBP2
1	8146280	8146567	0.276278	0.276278	ELAPOR2
2	78333703	78333796	0.281969	0.276144	SEMA5A
12	11650052	11650208	0.290144	0.276139	BRPF1
12	11656778	11659366	0.290144	0.276139	OGG1
12	11658694	11662032	0.290144	0.276139	CAMK1
12	11662287	11664963	0.290144	0.276139	TADA3
12	11664188	11664614	0.290144	0.276139	ARPC4
12	11678072	11681717	0.290144	0.276139	IL17RC
12	11671076	11673982	0.290144	0.276139	RPUSD3
12	11672832	11673997	0.290144	0.276139	JAGN1
12	11681884	11684832	0.290144	0.276139	CRELD1
12	11684975	11687283	0.290144	0.276139	PRRT3
12	11697859	11697946	0.290144	0.276139	CCDC36
2	86227740	86228333	0.276129	0.276129	IRX2
2	30473924	30473998	0.295739	0.275689	CDCA7L
3	11575001	11580071	0.275497	0.275497	PROKR1
1	116794211	116794316	0.275239	0.275239	IL1RAPL1
6	7454006	7454269	0.275228	0.275228	CTNNA3
6	7480734	7482362	0.275228	0.275228	LRRTM3
9	5791430	5791543	0.266173	0.275121	CLSTN2
1	1571477	1571645	0.274145	0.274684	FBXO18
1	1582974	1583296	0.274145	0.274684	ANKRD16
8	25982465	25984201	0.274399	0.274399	OMA1
2	134900577	134900670	0.27437	0.27437	EXT1
1	136911129	136914849	0.271845	0.274265	CHAMP1
21	130213	130334	0.279611	0.27387	ARHGEF10L
21	148573	156067	0.279611	0.27387	RCC2
21	156573	163358	0.279611	0.27387	PADI3
21	164767	175000	0.279611	0.27387	PADI1
2	120959615	120959711	0.263733	0.273599	FABP5
21	180596	190049	0.278991	0.273468	PADI2
21	190111	190229	0.278991	0.273468	SDHB
21	199283	199908	0.278991	0.273468	MRPS16
2	51784760	51784949	0.271066	0.273447	LANCL2
5	37350113	37350293	0.267511	0.27332	VSX2
14	11910205	11910315	0.277072	0.273137	KATNIP
12	11602049	11608689	0.278432	0.272931	LHFPL4
12	11609366	11609542	0.278432	0.272931	MTMR14
12	11639687	11645222	0.278432	0.272931	CPNE9
12	11600001	11600844	0.278432	0.272931	SETD5
21	275001	276110	0.29458	0.272833	UTS2
21	294332	294380	0.29458	0.272833	PER3
21	298420	302405	0.29458	0.272833	VAMP3
21	305841	307256	0.29458	0.272833	CAMTA1
8	10116828	10116886	0.271712	0.272634	PLA2G4A
8	10138984	10139108	0.271712	0.272634	PTGS2
1	56401223	56401341	0.272594	0.272594	SVOPL
5	55850772	55851037	0.301735	0.272484	DLGAP5
5	55862843	55866068	0.301735	0.272484	LGALS3
5	55879917	55880019	0.301735	0.272484	MAPK1IP1L
5	55884177	55885474	0.301735	0.272484	SOCS4
2	20028402	20032577	0.320626	0.272103	C1QL3
2	20035292	20036120	0.320626	0.272103	PTER
1	185328663	185331771	0.272093	0.272093	ENDOD1
1	185351022	185351077	0.272093	0.272093	CWC15
4	41801375	41803650	0.272082	0.272082	AGA
4	41827111	41827245	0.272082	0.272082	NEIL3
3	14379206	14379294	0.273082	0.272038	gga-mir-1756b
7	32300855	32300907	0.290979	0.2715	KYNU
7	32321097	32321249	0.290979	0.2715	ARHGAP15
21	113169	113242	0.271459	0.271459	KLHDC7A
3	23766175	23766310	0.287733	0.271161	HAAO
3	23750001	23800000	0.287733	0.271161	MTA3
1	49597054	49600000	0.261694	0.271112	XRCC6
23	2051143	2056726	0.271081	0.271081	LUZP1
23	2062623	2063270	0.271081	0.271081	KDM1A
23	2096872	2096976	0.271081	0.271081	ZMPSTE24
8	21506807	21507029	0.266342	0.270978	MKNK1
8	21525443	21525927	0.266342	0.270978	MOB3C
8	21532948	21542767	0.266342	0.270978	ATPAF1
8	21545441	21550000	0.266342	0.270978	EFCAB14
1	108084770	108084835	0.270953	0.270953	HMGN1
1	108075485	108075575	0.270953	0.270953	BRWD1
1	108085542	108092042	0.270953	0.270953	WRB
1	108099129	108099222	0.270953	0.270953	LCA5L
1	108109351	108109501	0.270953	0.270953	SH3BGR
5	16149142	16150000	0.278526	0.270904	GAL
5	9450538	9450756	0.270865	0.270865	TRIM66
20	3062409	3062771	0.268286	0.270767	SOGA1
4	50350243	50350375	0.270642	0.270696	ALB
5	43856203	43856418	0.265192	0.270605	CCDC88C
5	43874026	43874103	0.265192	0.270605	PPP4R3A
2	13975058	13975265	0.270462	0.270462	ITGB1
4	77561555	77561604	0.270353	0.270353	HS3ST1
2	112521264	112521383	0.309515	0.270349	RAB2A
5	34351980	34352050	0.270214	0.270214	AKAP6
4	59254624	59254687	0.270183	0.270183	RAP1GDS1
4	59299655	59300000	0.270183	0.270183	TSPAN5
2	16203485	16203575	0.270153	0.270153	GAD2
2	16216004	16216113	0.270153	0.270153	MYO3A
4	76925317	76925404	0.271745	0.270063	BOD1L1
4	76948990	76950836	0.271745	0.270063	NKX3-2
4	76970055	76970446	0.271745	0.270063	RAB28
1	194825471	194825564	0.301114	0.270027	C2CD3
1	194842750	194850786	0.301114	0.270027	DNAJB13
1	194843570	194846485	0.301114	0.270027	UCP3
1	194854372	194854487	0.301114	0.270027	PAAF1
1	194866509	194867068	0.301114	0.270027	COA4
1	194870572	194870661	0.301114	0.270027	MRPL48
2	77954219	77954411	0.270015	0.270015	2026-03-06
4	35675245	35675309	0.269994	0.269994	CCSER1
3	15101069	15101161	0.270364	0.269857	DZANK1
3	15110454	15115848	0.270364	0.269857	BIRC5
5	23303323	23303684	0.269782	0.269782	PHF21A
5	55557672	55557869	0.269351	0.269351	PELI2
1	107253548	107253557	0.26921	0.26921	DYRK1A
8	10236167	10236257	0.265885	0.268768	PDC
8	10255858	10255923	0.265885	0.268768	ODR4
8	10262027	10262634	0.265885	0.268768	TPR
5	29858106	29858170	0.268437	0.268437	FMN1
5	29842205	29842332	0.268437	0.268437	RYR3
1	45381159	45381298	0.26824	0.26824	NR2C1
1	45423525	45425000	0.26824	0.26824	FGD6
2	18986025	18987898	0.268111	0.268111	ARL5B
2	19002518	19002643	0.268111	0.268111	NSUN6
8	28250001	28250025	0.265815	0.268105	SGIP1
8	28250624	28252948	0.265815	0.268105	DYNLT5
8	28261100	28261251	0.265815	0.268105	DNAI4
8	28272492	28272540	0.265815	0.268105	MIER1
2	13891187	13891342	0.267714	0.267714	NRP1
1	133751840	133751896	0.267676	0.267676	MAP4K4
13	7440261	7443436	0.295315	0.267454	PTTG2
13	7443473	7454504	0.295315	0.267454	SLU7
13	7459755	7467275	0.295315	0.267454	C1QTNF2
13	7470003	7470381	0.295315	0.267454	CCNJL
1	136927059	136935112	0.292714	0.267426	UPF3A
1	49500272	49506761	0.266077	0.267353	CENPM
1	49515370	49518678	0.266077	0.267353	TNFRSF13C
1	49475001	49479421	0.266077	0.267353	WBP2NL
1	49479751	49494019	0.266077	0.267353	SEPTIN3
1	49497854	49497965	0.266077	0.267353	SMIM45
1	33802608	33802838	0.338665	0.267064	RASSF3
1	154252126	154252233	0.266951	0.266951	MYCBP2
3	59684164	59684281	0.266918	0.266918	HDDC2
3	59724869	59724929	0.266918	0.266918	TPD52L1
1	1537579	1537654	0.266918	0.266918	COPG2
8	7402884	7403366	0.265201	0.266119	ZBTB37
8	7415415	7415440	0.265201	0.266119	NPL
8	7413872	7413955	0.265201	0.266119	SNORD24
8	7417078	7417156	0.265201	0.266119	SNORD79
8	7418420	7418498	0.265201	0.266119	SNORD81
1	79500144	79500286	0.265977	0.265977	POLQ
1	79543361	79543807	0.265977	0.265977	STXBP5L
1	79475675	79475744	0.265977	0.265977	METTL16
1	85350019	85350198	0.265601	0.265601	ABI3BP
9	17433270	17433347	0.274641	0.265545	KCNMB2
1	10190201	10190309	0.265518	0.265518	PCLO
4	79231705	79231870	0.26547	0.26547	PPP2R2C
4	79231940	79232138	0.26547	0.26547	MAN2B2
3	106227119	106227306	0.265233	0.265233	MSRA
18	2000001	2050000	0.264969	0.264969	SHISA6
2	148358291	148358452	0.264813	0.264813	HSF1
2	148358858	148358945	0.264813	0.264813	BOP1
8	3500001	3501673	0.264878	0.264674	GLRX2
8	3507963	3516868	0.264878	0.264674	RO60
8	3519544	3519688	0.264878	0.264674	UCHL5
3	82310908	82311041	0.264618	0.264541	SMAP1
6	10190313	10190486	0.264515	0.264515	RNLS
4	88125594	88128866	0.264465	0.264465	MAVS
4	88135870	88135907	0.264465	0.264465	PTPRA
4	88102264	88102368	0.264465	0.264465	RNF24
4	88115125	88124992	0.264465	0.264465	PANK2
4	88116818	88116900	0.264465	0.264465	gga-mir-103-2
6	33955188	33956284	0.264074	0.264074	DOCK1
6	33982915	33986003	0.264074	0.264074	NPS
14	702291	702325	0.263958	0.263958	MRTFB
1	168650766	168650914	0.284017	0.263879	RB1
1	168650246	168650425	0.284017	0.263879	LPAR6
3	107387543	107387618	0.263689	0.263689	gga-mir-206
3	107382768	107382838	0.263689	0.263689	MIR133B
3	107404059	107404125	0.263689	0.263689	PKHD1
3	107350021	107350147	0.263689	0.263689	MCM3
3	107359430	107362106	0.263689	0.263689	IL17F
3	107368321	107370478	0.263689	0.263689	IL17A
5	38680986	38681145	0.312869	0.262871	POMT2
5	38686384	38695535	0.312869	0.262871	GSTZ1
5	38714771	38714831	0.312869	0.262871	TMED8
3	92378286	92378357	0.270227	0.262845	SNTG2
25	2200946	2211439	0.249767	0.262753	SYT11
25	2227843	2227922	0.249767	0.262753	KHDC4
25	2215182	2220819	0.249767	0.262753	RIT1
25	2229953	2238007	0.249767	0.262753	EFCAB12
25	2238782	2238928	0.249767	0.262753	HORMAD1
25	2244673	2248688	0.249767	0.262753	GOLPH3L
25	2248639	2250000	0.249767	0.262753	ENSA
18	10087821	10087923	0.243328	0.262298	RPTOR
18	10107480	10108028	0.243328	0.262298	NPTX1
18	10116001	10124552	0.243328	0.262298	ENDOV
18	10124580	10125000	0.243328	0.262298	RNF213
2	117250001	117300000	0.262093	0.262093	KCNB2
2	9436895	9437079	0.274563	0.261834	NCAPG2
5	42800620	42800709	0.261794	0.261794	TTC8
7	24844557	24844687	0.261659	0.261659	MRAS
1	87653201	87653302	0.261439	0.261439	CD47
1	112763915	112764030	0.31202	0.261321	MID1IP1
2	88603589	88603678	0.261277	0.261277	AHRR
5	48086150	48086357	0.275477	0.26126	WARS
5	48092366	48092389	0.275477	0.26126	WDR25
4	76363581	76364042	0.261246	0.261246	CPEB2
6	28276885	28277001	0.261202	0.261202	NRAP
6	28295955	28296189	0.261202	0.261202	CASP7
6	28318229	28318355	0.261202	0.261202	PLEKHS1
1	29075798	29075893	0.26096	0.26096	CNTN1
2	23808745	23818240	0.251306	0.260887	PDK4
7	34141565	34141809	0.241391	0.26053	ACVR2A
7	34173745	34173918	0.241391	0.26053	ORC4
1	123052158	123052329	0.260411	0.260411	GPM6B
1	123059538	123059627	0.260411	0.260411	OFD1
1	123088782	123088845	0.260411	0.260411	TRAPPC2
1	123097069	123100000	0.260411	0.260411	RAB9A
4	29472553	29473101	0.258495	0.260309	RNF150
4	29498452	29498540	0.258495	0.260309	ZNF330
4	59526677	59537718	0.287233	0.260069	TRMT10A
4	59550073	59550116	0.287233	0.260069	C4orf54
4	59541505	59541717	0.287233	0.260069	MTTP
4	59505753	59505854	0.287233	0.260069	ADH1C
5	45229986	45231681	0.259933	0.259933	GSC
4	53195202	53195404	0.259911	0.259911	IL21
4	53224813	53225000	0.259911	0.259911	IL2
2	147774765	147775000	0.273474	0.259524	NAPRT
5	11088157	11088227	0.259458	0.259458	SOX6
10	11654073	11655153	0.279474	0.259416	ADAMTSL3
10	11684596	11690224	0.279474	0.259416	SAXO2
10	11690272	11690343	0.279474	0.259416	EFL1
7	10976102	10976218	0.256842	0.259325	HYCC2
7	11011801	11015521	0.256842	0.259325	NDUFB3
7	11018051	11018456	0.256842	0.259325	CFLAR
1	35848924	35848956	0.259106	0.259106	CNOT2
2	105714492	105714688	0.259099	0.259099	DSG1
4	56654876	56655029	0.265209	0.259074	ALPK1
4	56643149	56644452	0.265209	0.259074	NEUROG2
3	17275751	17275855	0.259048	0.259048	NVL
3	17294263	17300997	0.259048	0.259048	DEGS1
3	17313517	17313626	0.259048	0.259048	FBXO28
12	11713999	11714476	0.261034	0.25887	KLHDC8B
12	11720026	11725000	0.261034	0.25887	CCDC71
14	679489	679684	0.258846	0.258846	ERCC4
3	16187272	16187344	0.262252	0.258752	HNRNPLL
5	23175001	23180356	0.258727	0.258727	CHRM4
5	23180341	23182988	0.258727	0.258727	MDK
5	23199283	23199354	0.258727	0.258727	DGKZ
5	23198974	23199083	0.258727	0.258727	gga-mir-6706
3	9627910	9628519	0.258473	0.258473	WDPCP
3	93279337	93279493	0.258225	0.258225	TSSC1
3	93317689	93317840	0.258225	0.258225	TRAPPC12
4	74721599	74721995	0.25801	0.25801	SLIT2
14	14876086	14876184	0.285759	0.257841	VPS35L
4	62531711	62531806	0.313189	0.257785	PDGFRL
4	62551981	62552120	0.313189	0.257785	SLC7A2
1	168883109	168883217	0.273572	0.257751	FNDC3A
1	140254208	140254601	0.240515	0.257509	LIG4
18	7650493	7650617	0.258594	0.257477	BPTF
18	7683906	7684090	0.258594	0.257477	NOL11
2	51151153	51151328	0.257335	0.257335	C2H7orf25
2	51154423	51161546	0.257335	0.257335	PSMA2
2	51161882	51163053	0.257335	0.257335	MRPL32
4	49325802	49325937	0.257114	0.257114	SHROOM3
3	68054311	68054430	0.250893	0.257086	PRDM1
2	89367950	89368027	0.257046	0.257046	GLIPR2
2	89398150	89400000	0.257046	0.257046	BLOC1S4
3	47000005	47000059	0.256459	0.256459	SASH1
1	43987480	43987633	0.256458	0.256458	EPYC
2	14625522	14625651	0.249411	0.256438	SVIL
25	2255543	2260765	0.262411	0.256413	MCL1
2	68952048	68952150	0.256269	0.256269	DROSHA
2	68999653	69000000	0.256269	0.256269	CDH6
15	7777228	7777353	0.239118	0.256112	ZNRF3
15	7814335	7814493	0.239118	0.256112	KREMEN1
5	9974118	9974360	0.255847	0.255847	TUB
5	9998111	9999578	0.255847	0.255847	RRAS
7	5877944	5878907	0.293286	0.255785	UGT1A1
3	91611354	91611427	0.255769	0.255769	ACP1
3	91622285	91635628	0.255769	0.255769	FAM150B
3	91586473	91586537	0.255769	0.255769	SH3YL1
8	16225001	16225303	0.273213	0.2555	VTG2
8	16255913	16256247	0.273213	0.2555	VTG3
5	38100001	38100317	0.255421	0.255421	GPATCH2L
5	38111022	38111154	0.255421	0.255421	ESRRB
1	185561626	185561765	0.255364	0.255364	PANX1
1	185581232	185581371	0.255364	0.255364	HEPHL1
5	34664769	34664830	0.243124	0.255359	NPAS3
4	34782727	34782916	0.255359	0.255359	FAM13A
4	34816491	34825000	0.255359	0.255359	GPRIN3
3	35802874	35803289	0.273546	0.255178	RGS7
3	35821801	35822027	0.273546	0.255178	GREM2
1	175625001	175629404	0.260679	0.254919	SLC46A3
1	175635972	175636032	0.260679	0.254919	POMP
2	6785626	6798174	0.264235	0.254877	XRCC2
1	173244195	173244314	0.254541	0.254541	NBEA
3	73651469	73651624	0.255067	0.254453	EPHA7
3	73659006	73659078	0.255067	0.254453	gga-mir-1677
7	4005792	4005889	0.275457	0.254405	SPAG16
5	17410972	17411073	0.255455	0.254388	PPFIA1
5	17446416	17446910	0.255455	0.254388	CTTN
7	3306494	3306628	0.261191	0.254161	ERBB4
4	83502156	83502408	0.320761	0.254029	FAM53A
1	96250001	96300000	0.253986	0.253986	ROBO1
1	87530474	87530999	0.25374	0.25374	BBX
2	555511	555569	0.291215	0.253719	ZNF767
3	18575001	18576545	0.25929	0.253633	SLC30A10
18	7850058	7850726	0.25352	0.25352	HELZ
18	7857102	7864116	0.25352	0.25352	CACNG1
18	7877000	7877083	0.25352	0.25352	CACNG4
1	124791815	124792530	0.243605	0.253198	MID1
4	75499797	75502847	0.252849	0.252849	MED28
4	75512662	75512767	0.252849	0.252849	LAP3
4	75519597	75523037	0.252849	0.252849	CLRN2
4	75524198	75524341	0.252849	0.252849	QDPR
5	43644880	43645071	0.260901	0.252623	RPS6KA5
3	15651678	15651701	0.241745	0.252281	TTBK1
3	15677575	15678081	0.241745	0.252281	SLC22A7
3	15693035	15693225	0.241745	0.252281	TTL
6	8878516	8878553	0.252186	0.252186	ZNF365
3	106913727	106914737	0.252179	0.252179	OvoDA1
3	106917243	106917901	0.252179	0.252179	OVODB1
3	106921298	106921871	0.252179	0.252179	OvoDA1-2
3	106924448	106924943	0.252179	0.252179	OvoDA3
1	80313775	80313973	0.252009	0.252009	ATP1A1
18	7625001	7627170	0.274363	0.25184	C17orf58
2	26874935	26875000	0.25161	0.25161	ARL4A
5	21386147	21386292	0.251527	0.251527	ALX4
2	1537070	1537169	0.251511	0.251511	GHRHR-LR
4	74393340	74393590	0.251462	0.251462	KCNIP4
9	4079192	4079483	0.234549	0.251213	IGF2BP2
9	4098182	4112345	0.234549	0.251213	SENP2
9	4123696	4123757	0.234549	0.251213	AMOTL2
4	50589702	50589769	0.246105	0.251026	EPHA5
4	50615767	50615854	0.246105	0.251026	gga-mir-1679
1	40989946	40990099	0.240071	0.25087	TMTC2
13	10861314	10861418	0.238619	0.250855	CLINT1
13	10899179	10900000	0.238619	0.250855	LSM11
5	15363636	15363687	0.260109	0.250405	PNPLA2
5	15377226	15382263	0.260109	0.250405	RPLP2
5	15383336	15383370	0.260109	0.250405	PIDD1
5	15380096	15380228	0.260109	0.250405	SNORA52
8	2003697	2003785	0.250341	0.250341	gga-mir-181b-1
8	2003508	2003611	0.250341	0.250341	gga-mir-181a-1
3	60861249	60861466	0.258501	0.250179	SMPDL3A
3	60866232	60866404	0.258501	0.250179	FABP7
3	60878477	60879563	0.258501	0.250179	PKIB
14	918302	925000	0.250067	0.250067	SNN
1	16355912	16356159	0.249796	0.249796	CERK
1	16380552	16380750	0.249796	0.249796	TBC1D22A
4	82934565	82934715	0.249749	0.249749	FGFR3
3	95663641	95663696	0.24969	0.24969	MBOAT2
2	44629682	44629783	0.293348	0.249538	CLASP2
1	125535376	125535463	0.30219	0.249441	TBL1X
11	14770620	14775000	0.249342	0.249342	DYNLRB2
2	141181812	141181828	0.23571	0.249289	ST3GAL1
1	195615009	195615292	0.249242	0.249242	MAP6
1	56032537	56032742	0.267383	0.249207	TBXAS1
1	56066974	56067137	0.267383	0.249207	HIPK2
7	30681018	30681209	0.249151	0.249151	THSD7B
9	12127093	12127177	0.241932	0.249125	CPB1
9	12141956	12142104	0.241932	0.249125	NCBP2
9	12143349	12147327	0.241932	0.249125	PIGZ
9	12156286	12156353	0.241932	0.249125	MELTF
9	12172859	12172909	0.241932	0.249125	DLG1
1	121518014	121518132	0.249006	0.249006	SYAP1
1	121522097	121522326	0.249006	0.249006	CTPS2
1	121475001	121475205	0.249006	0.249006	RBBP7
1	121486686	121486856	0.249006	0.249006	TXLNG
2	99603900	99612974	0.248975	0.248975	TMEM200C
3	49800238	49800288	0.248945	0.248734	IPCEF1
5	40058167	40058316	0.248592	0.248592	DIO2
4	80383295	80384079	0.248519	0.248519	HTRA3
1	54564391	54564485	0.248299	0.248299	CHST11
2	8527074	8527397	0.248957	0.247981	NOM1
2	8545428	8548493	0.248957	0.247981	MNX1
12	11775001	11778113	0.25448	0.24789	SLC6A8
12	11781292	11785951	0.25448	0.24789	QARS
12	11786738	11786833	0.25448	0.24789	QRICH1
12	11814070	11825000	0.25448	0.24789	IMPDH2
2	61825001	61833082	0.247812	0.247812	C2H6orf52
2	61832925	61833013	0.247812	0.247812	PAK1IP1
2	61844874	61845198	0.247812	0.247812	TMEM14C
2	61868691	61868946	0.247812	0.247812	GFOD1
5	57981332	57981481	0.24781	0.24781	ERO1A
5	57982352	57982521	0.24781	0.24781	PSMC6
5	57995723	57996068	0.24781	0.24781	STYX
5	58014865	58014927	0.24781	0.24781	GNPNAT1
3	28531594	28531796	0.247472	0.247472	DAAM2
5	50990682	50990795	0.309268	0.247247	INF2
5	19979275	19979644	0.247222	0.247222	LRRC4C
1	187513089	187513275	0.247069	0.247069	NAALAD2
1	187528807	187528899	0.247069	0.247069	FOLH1
1	187533346	187533361	0.247069	0.247069	CHORDC1
7	27125001	27175000	0.243621	0.247055	KALRN
2	75866345	75866720	0.247037	0.247037	ANKH
2	30831153	30831192	0.247019	0.247019	FAM126A
2	19900824	19901059	0.252169	0.246849	CUBN
2	19904262	19904426	0.252169	0.246849	RSU1
1	15431477	15431598	0.246371	0.246371	SLC2A13
1	15466496	15467523	0.246371	0.246371	ABCD2
3	90875001	90925000	0.259306	0.246314	DLGAP2
12	5125004	5125182	0.242698	0.246312	MKRN2
12	5142561	5142645	0.242698	0.246312	RAF1
4	20350202	20350283	0.246278	0.246278	TDO2
4	20350857	20358045	0.246278	0.246278	CTSO
25	2500312	2501283	0.258916	0.246135	UFC1
25	2501775	2503754	0.258916	0.246135	USP21
25	2505187	2505488	0.258916	0.246135	PPOX
25	2511176	2515080	0.258916	0.246135	B4GALT3
2	131418511	131418577	0.246042	0.246042	TMEM74
10	1593973	1594031	0.241316	0.245802	MYO9A
10	1592601	1602378	0.241316	0.245802	SENP8
10	1605143	1605215	0.241316	0.245802	GRAMD2
10	1605052	1605161	0.241316	0.245802	gga-mir-6660
10	1621290	1621349	0.241316	0.245802	PKLR
1	100828671	100828930	0.245629	0.245629	NCAM2
12	12349775	12349878	0.238147	0.245622	FHIT
1	2550001	2600000	0.264937	0.245557	CHCHD3
1	180748882	180749367	0.245162	0.245162	GUCY1A2
2	44277492	44285655	0.222195	0.245061	SLC25A38
2	44285738	44285859	0.222195	0.245061	CCR8
2	44301316	44301539	0.222195	0.245061	CX3CR1
2	44321812	44322055	0.222195	0.245061	CCR4
1	64409182	64409289	0.2659	0.244833	PLEKHA5
2	114604436	114604709	0.247741	0.244812	PDE7A
1	50775231	50775396	0.244596	0.244596	PDGFB
1	50791749	50803806	0.244596	0.244596	CBX7
14	14700001	14712384	0.25352	0.244558	GPR139
10	11152681	11152786	0.226905	0.244523	HOMER2
10	11188524	11188697	0.226905	0.244523	FAM103A1
4	85768989	85769111	0.244393	0.244393	EIF2AK3
1	55777887	55778268	0.244358	0.244358	PARP12
9	19750001	19800000	0.244303	0.244303	MECOM
2	90169429	90172237	0.290497	0.24421	MBP
18	8353724	8354730	0.243934	0.243934	RGS9
6	16725395	16725533	0.243769	0.243769	SEC24C
6	16749859	16750195	0.243769	0.243769	SYNPO2L
4	57533328	57533467	0.243728	0.243728	ELOVL6
4	57555700	57555849	0.243728	0.243728	EGF
7	15459506	15459603	0.243629	0.243629	HNRNPA3
2	126606400	126606607	0.243582	0.243582	CPQ
5	31767488	31767877	0.243518	0.243518	ACTC1
5	31789551	31793190	0.243518	0.243518	GJD2
10	5930302	5930462	0.252537	0.243395	FAM189A1
4	12806397	12806527	0.243357	0.243357	ATRX
4	12849512	12850000	0.243357	0.243357	MAGT1
2	59074853	59074937	0.243912	0.243353	CDKAL1
8	22400001	22450000	0.243169	0.243169	AGBL4
1	108277547	108280030	0.250994	0.243093	PCP4
1	108317440	108318408	0.250994	0.243093	DSCAM
3	66535258	66535414	0.217229	0.243064	FIG4
3	66550456	66550527	0.217229	0.243064	AK9
10	19955558	19955613	0.302045	0.243036	CTSH
10	19970031	19970137	0.302045	0.243036	RASGRF1
3	15054193	15054773	0.242934	0.242934	DTD1
3	15072748	15072825	0.242934	0.242934	SEC23B
3	15089220	15089363	0.242934	0.242934	POLR3F
12	8405263	8405430	0.278707	0.24285	ERC2
1	59438230	59438261	0.242809	0.242809	AMN1
1	59465540	59465669	0.242809	0.242809	DENND5B
4	37077065	37077109	0.242793	0.242793	COL25A1
4	19533257	19533836	0.286514	0.242749	SFRP2
11	4732535	4732623	0.301249	0.242704	CHD9
3	29709514	29709783	0.242627	0.242627	MDGA1
1	172204663	172211562	0.260417	0.242243	ALG5
5	25600001	25606472	0.242136	0.242136	PTGR2
5	25648190	25649846	0.242136	0.242136	MIDEAS
2	49934543	49934732	0.224804	0.242073	CDK13
2	49974698	49975000	0.224804	0.242073	MPLKIP
10	1847042	1847196	0.241778	0.242036	NEO1
2	17025001	17075000	0.242028	0.242028	KIAA1217
21	252216	258962	0.268983	0.241669	PARK7
21	259908	260022	0.268983	0.241669	TNFRSF9
21	267177	267197	0.268983	0.241669	ERRFI1
3	42775001	42825000	0.241308	0.241308	PDE10A
9	9875001	9879085	0.248242	0.241186	ZBTB38
9	9884324	9884374	0.248242	0.241186	RASA2
8	14350373	14350468	0.250404	0.241141	ZNF644
5	15428693	15429266	0.241107	0.241107	SLC25A22
5	15442101	15446251	0.241107	0.241107	IRF7
5	15466059	15466178	0.241107	0.241107	PHRF1
1	136951990	136953321	0.262046	0.241063	CDC16
1	136972959	136973046	0.262046	0.241063	RASA3
5	25116498	25116596	0.240921	0.240921	VPS39
5	25132367	25132425	0.240921	0.240921	TMEM87A
5	25148055	25148212	0.240921	0.240921	GANC
4	88308813	88309025	0.240862	0.240862	LZTS3
4	88341982	88342104	0.240862	0.240862	DDRGK1
4	88337567	88337695	0.240862	0.240862	gga-mir-146c
11	7191236	7191433	0.294009	0.24076	PHKB
11	7224978	7225000	0.294009	0.24076	ITFG1
4	83398936	83399012	0.240753	0.240753	TACC3
4	76278491	76278689	0.276471	0.240347	C1QTNF7
14	6430739	6430838	0.240265	0.240265	TRAF7
14	6452901	6453294	0.240265	0.240265	CASKIN1
9	18038553	18038646	0.24363	0.240182	NAALADL2
2	75051114	75051697	0.239679	0.239679	BASP1
2	97625001	97625124	0.219355	0.239648	PIEZO2
2	97674862	97674991	0.219355	0.239648	NAPG
4	54050360	54050512	0.239506	0.239506	MAD2L1
4	54054464	54058139	0.239506	0.239506	RPL7L1
4	54091143	54091689	0.239506	0.239506	PDE5A
11	16273031	16275000	0.23941	0.23941	HSBP1
11	16200536	16200648	0.23941	0.23941	MLYCD
2	40936758	40936899	0.239159	0.239159	SNRK
2	40918464	40919645	0.239159	0.239159	ANO10
3	26894867	26895354	0.23889	0.23889	PPP1CB
9	6506088	6506247	0.236958	0.238881	PXYLP1
2	93968440	93972831	0.238756	0.238756	ERNI
9	10180623	10180625	0.242328	0.238755	PLS1
9	10199891	10200198	0.242328	0.238755	TRPC1
9	10224992	10225000	0.242328	0.238755	PCOLCE2
2	41908481	41908564	0.23872	0.23872	CPNE4
1	29852266	29852409	0.238658	0.238658	PRICKLE1
5	49937263	49937498	0.229661	0.238491	KLC1
4	64797733	64797821	0.24332	0.238417	KIT
2	136975001	136981215	0.238412	0.238412	ZHX1
2	137002008	137002448	0.238412	0.238412	ATAD2
1	166625187	166625260	0.238244	0.238244	DNAJC15
1	166671040	166672006	0.238244	0.238244	ENOX1
3	63450001	63450277	0.238136	0.238136	GPRC6A
3	63453152	63453369	0.238136	0.238136	FAM162B
3	63470972	63471066	0.238136	0.238136	KPNA5
3	63476834	63483650	0.238136	0.238136	ZUP1
5	58637994	58638008	0.237395	0.238098	PRPF39
5	58625001	58625359	0.237395	0.238098	KLHL28
6	27778979	27779052	0.217446	0.23809	VTI1A
26	4800001	4800236	0.245554	0.23803	TREMB2
7	6385725	6385816	0.24114	0.237999	HDAC4
3	22739099	22739345	0.237904	0.237904	PRPH2
3	22748083	22754640	0.237904	0.237904	TBCC
3	22754662	22754696	0.237904	0.237904	BICRAL
2	108475001	108525000	0.221461	0.237903	SNTG1
24	208735	208871	0.233759	0.2379	PKNOX2
3	109210494	109210667	0.232618	0.237884	RUNX2
23	5125094	5125263	0.248681	0.237798	CSMD2
14	11888137	11888736	0.248568	0.237783	GSG1L
1	177123695	177123971	0.239485	0.237667	SPATA13
3	15195409	15195504	0.237787	0.237561	RRBP1
1	23750001	23800000	0.240496	0.237515	KCND2
1	188202235	188202328	0.234812	0.23747	gga-mir-1657
1	188203381	188207654	0.234812	0.23747	RAB38
1	175172924	175173171	0.237227	0.237227	UBL3
4	49154595	49154729	0.236268	0.237217	CCNI
4	49166942	49167007	0.236268	0.237217	SEPTIN11
4	43869375	43869743	0.237231	0.237201	GPM6A
4	43891923	43892111	0.237231	0.237201	WDR17
19	5701324	5701429	0.234053	0.23712	MYO1C
19	5746699	5749392	0.234053	0.23712	INPP5K
5	27604792	27604964	0.229622	0.237104	GALNT16
1	48586079	48586193	0.236812	0.236812	GRIN2B
5	59255879	59257280	0.226146	0.236677	LRFN5
2	12976416	12976549	0.252044	0.236673	CUL2
12	11852733	11853006	0.227375	0.236532	P4HTM
12	11861731	11861788	0.227375	0.236532	ARIH2
12	11885202	11885320	0.227375	0.236532	SLC25A20
1	174276013	174276061	0.295328	0.236491	PDS5B
26	733783	733927	0.268556	0.23645	PPP1R12B
26	729010	729119	0.268556	0.23645	gga-mir-6607
1	161686054	161686113	0.236425	0.236425	gga-mir-7445-2
2	35576859	35576965	0.236318	0.236318	KCNH8
1	55600009	55600107	0.224959	0.236305	GNPTAB
1	55623181	55623265	0.224959	0.236305	CHPT1
4	15757051	15757104	0.24374	0.236268	GRIA3
3	10253128	10253305	0.236176	0.236176	SPRED2
5	25407223	25408487	0.238712	0.236121	TTBK2
12	5050001	5050009	0.237472	0.236119	PPARG
8	21933889	21933979	0.285843	0.236087	TRABD2B
20	12630655	12630806	0.234142	0.236005	DOK5
3	44000001	44050000	0.230638	0.236002	PACRG
1	65936423	65936531	0.236139	0.23598	SOX5
5	7501338	7501609	0.235977	0.235977	TEAD1
10	9900497	9900641	0.207511	0.235869	SEMA6D
12	14334241	14334357	0.215578	0.235791	MAGI1
4	28232260	28242483	0.235678	0.235678	PCDH18
1	109270395	109270782	0.229108	0.23565	UMODL1
5	44564147	44564233	0.265363	0.235469	TMEM251
5	44571217	44571453	0.265363	0.235469	UBR7
1	19365447	19365556	0.235337	0.235337	PIM3
1	45151165	45151222	0.235325	0.235325	PLXNC1
1	176003714	176003793	0.235273	0.235273	LNX2
5	12605979	12606135	0.232565	0.235221	OSBPL5
10	5600186	5600275	0.23521	0.23521	KLF13
8	14900001	14900151	0.235138	0.235138	GTF2B
8	14908210	14908317	0.235138	0.235138	PKN2
6	17087349	17087407	0.277669	0.235135	SORBS1
1	81700001	81750000	0.234718	0.235123	LSAMP
5	49067797	49067898	0.218241	0.235067	MOK
2	982842	982969	0.234888	0.234888	PTPN23
2	976259	976326	0.234888	0.234888	gga-mir-12238
2	1007810	1007896	0.234888	0.234888	gga-mir-7461
2	1019214	1019441	0.234888	0.234888	MINDY4
4	64288439	64288845	0.243835	0.234729	PAICS
1	53591090	53591522	0.234679	0.234679	ABTB3
17	5627856	5627937	0.242212	0.234594	URM1
17	5652352	5652443	0.242212	0.234594	SLC27A4
17	5650831	5650892	0.242212	0.234594	gga-mir-12230
17	5657966	5662417	0.242212	0.234594	COQ4
17	5661971	5666823	0.242212	0.234594	TRUB2
17	5668352	5668446	0.242212	0.234594	SWI5
7	687103	687156	0.234573	0.234573	COL3A1
1	194581397	194581634	0.234554	0.234554	PGM2L1
1	194589226	194591322	0.234554	0.234554	KCNE3
1	194591853	194592433	0.234554	0.234554	LIPT2
1	194609722	194609930	0.234554	0.234554	POLD3
6	28800001	28800902	0.227337	0.234404	FAM160B1
1	7909035	7909074	0.247674	0.234374	FAM107B
8	20625001	20626205	0.235936	0.234257	HECTD3
8	20626405	20626429	0.235936	0.234257	UROD
8	20641398	20641577	0.235936	0.234257	ZSWIM5
7	11189719	11189888	0.234152	0.234152	ALS2
7	11200823	11201434	0.234152	0.234152	CDK15
7	11155225	11155350	0.234152	0.234152	MPP4
5	36140393	36140769	0.23402	0.23402	NKX2-1
4	32338415	32339028	0.224886	0.233775	DCLK2
4	1801761	1801893	0.228895	0.233744	DGKK
4	1816490	1817138	0.228895	0.233744	BMP15
4	1819836	1819946	0.228895	0.233744	PHKA1
4	1819777	1819845	0.228895	0.233744	gga-mir-12268
4	1836228	1844700	0.228895	0.233744	HDAC8
4	1845029	1849881	0.228895	0.233744	RPS4Y1
4	1848987	1850000	0.228895	0.233744	RBM41
1	182513839	182513969	0.233744	0.233744	YAP1
2	70925883	70926197	0.233686	0.233686	CDH9
1	14726503	14726609	0.233357	0.233357	PRKAR2B
1	14741181	14741204	0.233357	0.233357	HBP1
1	14756628	14757292	0.233357	0.233357	COG5
10	4292158	4292282	0.223784	0.233352	TLN2
10	4289575	4289663	0.223784	0.233352	gga-mir-190a
3	74954622	74954694	0.233258	0.233258	BACH2
8	26325001	26325038	0.234429	0.233245	HOOK1
8	26361388	26361526	0.234429	0.233245	CYP2J23
4	85539250	85539289	0.233872	0.233242	CD8BP
14	9059543	9059648	0.238506	0.233223	CLEC16A
14	9068609	9069009	0.238506	0.233223	DEXI
2	148455143	148455280	0.233215	0.233215	MROH1
9	9763792	9763938	0.233164	0.233197	TRIP12
2	21779872	21779966	0.233192	0.233192	CDK14
8	8453628	8453733	0.233099	0.233099	BRINP3
2	66352968	66353123	0.231682	0.233008	EXOC2
8	20454869	20460159	0.227916	0.232988	RPS8
8	20450001	20450038	0.227916	0.232988	KIF2C
8	20462977	20463057	0.227916	0.232988	BEST4
8	20450507	20450621	0.227916	0.232988	U5
8	20455877	20455961	0.227916	0.232988	SNORD39
8	20470884	20477174	0.227916	0.232988	PLK3
8	20477811	20478727	0.227916	0.232988	DYNLT4
8	20479483	20479625	0.227916	0.232988	BTBD19
8	20494645	20494834	0.227916	0.232988	PTCH2
1	625001	625089	0.232971	0.232971	SHANK3
1	80769368	80769666	0.232964	0.232964	ARHGAP31
4	55658519	55658606	0.241789	0.232908	NDST4
1	1700937	1701003	0.231558	0.232817	NET1
1	1727414	1727754	0.231558	0.232817	TUBAL3
6	9629490	9629588	0.234283	0.232785	ANK3
2	4373642	4373804	0.232243	0.232243	GARS1
5	17286002	17286251	0.232233	0.232233	ANO1
2	84543026	84543667	0.231742	0.231742	MOCOS
3	24985117	24985223	0.220703	0.231571	LRPPRC
1	194427059	194427249	0.231253	0.231253	SLCO2B1
22	3750001	3800000	0.231164	0.231164	LRRTM4
2	15853988	15854403	0.231128	0.231128	YME1L1
2	15856497	15856685	0.231128	0.231128	MASTL
2	15886693	15886830	0.231128	0.231128	ACBD5
4	21451434	21452788	0.23101	0.23101	FNIP2
4	21458096	21458248	0.23101	0.23101	SPMIP2
7	5934122	5938949	0.212384	0.23095	USP40
17	6244214	6249317	0.227178	0.230906	NTMT1
17	6249139	6254129	0.227178	0.230906	ASB6
17	6258187	6258663	0.227178	0.230906	PRRX2
7	10709280	10709355	0.229016	0.230581	SPATS2L
3	21979204	21979292	0.227017	0.230475	TRAF5
3	21981230	21984060	0.227017	0.230475	RCOR3
3	22006574	22006671	0.227017	0.230475	KCNH1
17	2351200	2351316	0.249175	0.230461	PNPLA7
17	2392851	2393058	0.249175	0.230461	NSMF
11	1457904	1457982	0.230442	0.230442	CNOT1
11	1462202	1462335	0.230442	0.230442	SNORA50A
11	1495254	1495316	0.230442	0.230442	SLC38A7
11	1495739	1500000	0.230442	0.230442	GOT2
17	5900126	5900321	0.214289	0.230265	PKN3
17	5918178	5918281	0.214289	0.230265	ZDHHC12
17	5930787	5930960	0.214289	0.230265	ZER1
17	5941058	5941089	0.214289	0.230265	TBC1D13
3	88025299	88025548	0.230264	0.230264	CILK1
3	88060315	88060436	0.230264	0.230264	GSTA4
3	88073431	88073557	0.230264	0.230264	GSTA3
2	117512018	117512106	0.232964	0.2302	STAU2
2	117500001	117550000	0.232964	0.2302	RPL7
1	138663930	138669336	0.22997	0.22997	IRS2
15	10901959	10909632	0.230034	0.229899	HORMAD2
15	10943854	10944049	0.230034	0.229899	MTMR3
2	116923338	116925000	0.243541	0.229826	MSC
12	4006666	4006690	0.20836	0.22982	ATP2B2
20	10825001	10827400	0.229114	0.229784	WFDC2
20	10845981	10846111	0.229114	0.229784	DNTTIP1
20	10850220	10851555	0.229114	0.229784	UBE2U
20	10852305	10854912	0.229114	0.229784	TNNC2
20	10856351	10858969	0.229114	0.229784	SNX21
20	10858753	10861372	0.229114	0.229784	ACOT8
20	10861288	10861454	0.229114	0.229784	CTSA
20	10864366	10865976	0.229114	0.229784	ZSWIM1
20	10867529	10870582	0.229114	0.229784	NEURL2
1	67125407	67125524	0.229638	0.229638	GYS2
3	30550787	30550965	0.271738	0.229621	GTPBP2
3	30560110	30568650	0.271738	0.229621	POLH
3	30569166	30569240	0.271738	0.229621	XPO5
3	30597271	30600000	0.271738	0.229621	POLR1C
2	139482106	139482378	0.22942	0.22942	FAM49B
2	5842078	5842342	0.22932	0.22932	ACVR2B
2	5821725	5821834	0.22932	0.22932	gga-mir-6600
6	11489673	11489746	0.229234	0.229234	CCAR1
6	11502944	11503007	0.229234	0.229234	SNORD98
6	11520190	11520249	0.229234	0.229234	STOX1
2	98823675	98823968	0.229205	0.229205	PTPRM
1	168205192	168214125	0.229124	0.229124	ESD
1	176150289	176152508	0.224663	0.229025	RASL11A
1	176160489	176160550	0.224663	0.229025	RPL21
1	176159787	176159862	0.224663	0.229025	SNORD102
11	2175001	2176769	0.264394	0.228978	OGFOD1
11	2176881	2177105	0.264394	0.228978	NUDT21
3	61529406	61529489	0.228968	0.228968	TBC1D32
2	778661	778770	0.228923	0.228923	gga-mir-6710
2	820586	820850	0.228923	0.228923	SMARCC1
4	75452411	75452629	0.224041	0.228869	NCAPG
4	56606168	56606276	0.265479	0.228865	LARP7
4	56601675	56601746	0.265479	0.228865	gga-mir-302b
4	56601937	56602001	0.265479	0.228865	gga-mir-302c
4	56602575	56602643	0.265479	0.228865	gga-mir-302d
4	56602711	56602783	0.265479	0.228865	gga-mir-367
4	56602240	56602306	0.265479	0.228865	gga-mir-302a
4	56602059	56602139	0.265479	0.228865	gga-mir-1811
1	132250035	132250209	0.346669	0.228843	TMEM131
1	132298103	132299284	0.346669	0.228843	INPP4A
2	9875001	9875036	0.22874	0.22874	ZMYND11
2	9920104	9920161	0.22874	0.22874	DIP2C
2	75307747	75308114	0.289575	0.228724	RETREG1
4	24825624	24825720	0.222978	0.228702	AADAT
4	24861060	24861180	0.222978	0.228702	MFAP3L
6	3653051	3653242	0.209585	0.228683	CHAT
6	3660384	3662647	0.209585	0.228683	SLC18A3
6	3687666	3700000	0.209585	0.228683	RGR
6	3692470	3692612	0.209585	0.228683	LRIT1
1	35453171	35453268	0.228652	0.228652	CPM
4	82477202	82477269	0.228492	0.228492	POLN
4	82507501	82509711	0.228492	0.228492	NAT8L
4	58253885	58253992	0.228433	0.228433	UNC5C
4	63201621	63201738	0.228426	0.228426	TUSC3
13	10911382	10911551	0.219418	0.228378	THG1L
13	10913676	10921558	0.219418	0.228378	SOX30
7	18251469	18251556	0.228272	0.228272	PPIG
7	18264440	18264715	0.228272	0.228272	FASTKD1
11	8869024	8873924	0.2188	0.22821	TSHZ3
6	3432331	3432731	0.230738	0.22819	GPRIN2
6	3455693	3455811	0.230738	0.22819	NCOA4
6	3472484	3472553	0.230738	0.22819	TIMM23B
1	66639409	66639683	0.291966	0.22801	ST8SIA1
5	14658166	14658274	0.227935	0.227935	MUC6
1	99155210	99155290	0.227897	0.227897	gga-mir-99a
1	99155954	99156061	0.227897	0.227897	MIRLET7C
1	65093697	65093747	0.221979	0.227574	PDE3A
3	40400537	40400618	0.227507	0.227507	PSMB1
7	23644852	23653758	0.258956	0.22747	GYPC
3	50868905	50869099	0.222295	0.227431	ARID1B
1	1352486	1352644	0.225949	0.227379	NRF1
1	1391671	1392415	0.225949	0.227379	UBE2H
1	1381942	1382027	0.225949	0.227379	gga-mir-96
1	1382053	1382150	0.225949	0.227379	gga-mir-183
1	1380872	1380953	0.225949	0.227379	gga-mir-182
1	78589099	78589118	0.227363	0.227363	HSD3B1
1	78595607	78608881	0.227363	0.227363	HAO2
5	13700459	13703980	0.227246	0.227246	TNNI2
5	13714898	13718980	0.227246	0.227246	SYT8
5	13730664	13745274	0.227246	0.227246	CTSD
5	13747811	13750000	0.227246	0.227246	IFITM10
5	13748381	13748440	0.227246	0.227246	gga-mir-12279
5	13679867	13680019	0.227246	0.227246	LSP1P1
3	31963762	31963983	0.227032	0.227032	CRIM1
5	50000001	50000611	0.261074	0.226801	ZFYVE21
7	4654973	4655983	0.247255	0.226725	UBE2F
3	81450001	81500000	0.226677	0.226677	KCNQ5
1	70831585	70834940	0.226675	0.226675	WNT7B
1	124341873	124342008	0.226516	0.226516	ARHGAP6
2	76028554	76028846	0.226409	0.226409	TRIO
1	55150543	55150739	0.226406	0.226406	PAH
5	1950001	2000000	0.226373	0.226373	NAV2
2	56205954	56206130	0.226312	0.226312	CTDP1
24	6200001	6202122	0.227638	0.226218	IL18
24	6200001	6205676	0.227638	0.226218	SDHD
24	6210481	6213187	0.227638	0.226218	PIH1D2
24	6213843	6222000	0.227638	0.226218	DLAT
24	6223449	6224991	0.227638	0.226218	DIXDC1
1	17727480	17728618	0.233575	0.226213	TAFA5
1	182206271	182206366	0.226048	0.226048	DYNC2H1
1	182211156	182211223	0.226048	0.226048	gga-mir-7449
1	182220519	182220859	0.226048	0.226048	DCUN1D5
7	21002546	21003904	0.226043	0.226043	PSMD14
2	87439771	87439960	0.235846	0.225858	ANKS6
4	68381804	68382239	0.225738	0.225738	RBM47
10	19701637	19701794	0.22816	0.22573	ADAMTS7

## Sheet: Supplementary Table S3
Results of log2(π_HT/π_OLF) analysis
log2(π_HT/π_OLF)_UP.2.5%					log2(π_HT/π_OLF)_DOWN.2.5%
CHROM	BIN_START	BIN_END	PI	GENE	CHROM	BIN_START	BIN_END	PI	GENE
3	105816840	105816967	1.58596e-05	EXTL3	8	6721928	6732142	1.45051e-05	BRINP2
3	105833303	105833401	1.58596e-05	INTS9	8	6748411	6748598	1.45051e-05	ASTN1
11	19140341	19141769	2.51342e-05	ZFHX3	20	4060232	4060449	2.77224e-05	ARHGAP40
11	19136466	19136562	2.51342e-05	gga-mir-1699	7	14138778	14138910	1.4493e-05	UBE2E3
24	6200001	6202122	4.14935e-05	IL18	3	33263277	33263342	1.53519e-05	PRKD3
24	6200001	6205676	4.14935e-05	SDHD	3	33271585	33271728	1.53519e-05	QPCT
24	6210481	6213187	4.14935e-05	PIH1D2	3	33291889	33291983	1.53519e-05	SLC30A6
24	6213843	6222000	4.14935e-05	DLAT	4	15050001	15100000	1.26052e-05	TENM1
24	6223449	6224991	4.14935e-05	DIXDC1	4	54331892	54333043	1.55093e-05	SYNPO2
22	583028	587351	1.86736e-05	BNIP3L	13	3422264	3422382	1.42021e-05	KCNIP1
22	602051	602216	1.86736e-05	PPP2R2A	13	3422723	3422882	1.42021e-05	KCNMB1
3	13917602	13917714	2.49498e-05	PLCB1	11	8488235	8488387	1.3287e-05	ZNF536
22	648004	648084	2.86414e-05	EBF2	11	8522245	8522307	1.3287e-05	gga-mir-1789
1	194825471	194825564	2.4053e-05	C2CD3	7	5129113	5129316	1.37671e-05	CXCR7
1	194842750	194850786	2.4053e-05	DNAJB13	7	5148498	5148538	1.37671e-05	IQCA1
1	194843570	194846485	2.4053e-05	UCP3	2	129007276	129007436	1.27295e-05	SLC25A32
1	194854372	194854487	2.4053e-05	PAAF1	2	129012753	129013384	1.27295e-05	DCAF13
1	194866509	194867068	2.4053e-05	COA4	10	4500552	4500691	2.1375e-05	VPS13C
1	194870572	194870661	2.4053e-05	MRPL48	1	112051413	112051498	1.50771e-05	CASK
11	1775001	1775079	2.31979e-05	COG4	1	112094299	112096270	1.50771e-05	NYX
11	1787222	1794572	2.31979e-05	FCSK	7	21800001	21800270	1.19803e-05	DES
11	1795334	1801457	2.31979e-05	ST3GAL2	7	21802609	21802626	1.19803e-05	DNPEP
11	1801672	1801843	2.31979e-05	PDPR	7	21808144	21817177	1.19803e-05	PTPRN
11	1822518	1825000	2.31979e-05	GLG1	7	21817119	21823067	1.19803e-05	DNAJB2
14	8750296	8750480	1.16687e-05	METTL9	7	21815886	21815977	1.19803e-05	MIR153-1
14	8753248	8759476	1.16687e-05	IGSF6	7	21833157	21835288	1.19803e-05	STK16
14	8764885	8764954	1.16687e-05	OTOA	7	21835425	21839591	1.19803e-05	GLB1L
8	21933889	21933979	2.13585e-05	TRABD2B	7	21829055	21832964	1.19803e-05	TUBA4A
15	8388063	8388212	2.92588e-05	GGT2	7	21846850	21847070	1.19803e-05	ANKZF1
5	27604792	27604964	2.36175e-05	GALNT16	7	21847198	21850000	1.19803e-05	ATG9A
5	27627872	27637377	2.36175e-05	EXD2	3	99855302	99855560	1.47693e-05	VSNL1
5	27644490	27644594	2.36175e-05	DCAF5	2	1969026	1969148	1.82348e-05	NKTR
26	2584509	2584648	3.30007e-05	MAPKAPK2	6	27679908	27679978	1.30285e-05	VTI1A
26	2598219	2600509	3.30007e-05	IL10	1	145770741	145770784	1.38692e-05	HS6ST3
26	2611139	2614472	3.30007e-05	IL20	8	2452302	2452392	1.55441e-05	DENND1B
26	2620965	2621057	3.30007e-05	PIGR	8	2493274	2494487	1.55441e-05	CRB1
10	11607309	11607435	1.77595e-05	ADAMTSL3	20	1584546	1584585	3.0776e-05	UQCC1
12	4226432	4226560	2.59451e-05	SLC6A11	23	2226771	2228034	1.51879e-05	TENT5B
24	6255825	6258403	3.85331e-05	C11ORF52	23	2243208	2243458	1.51879e-05	SLC9A1
24	6257233	6257503	3.85331e-05	CRYAB	23	2256492	2256822	1.51879e-05	WDTC1
24	6264931	6267832	3.85331e-05	HSPB2	15	4418538	4419417	1.39741e-05	TMEM132B
24	6274781	6274847	3.85331e-05	CFAP68	1	56595727	56596042	1.40806e-05	AKR1D1
14	9359693	9359807	2.24479e-05	GRIN2A	7	2600001	2603897	1.61316e-05	MAP2
2	555511	555569	2.09234e-05	ZNF767	7	2639838	2640026	1.61316e-05	UNC80
18	7529301	7531957	3.60002e-05	CEP95	11	6950113	6950632	1.61035e-05	N4BP1
18	7525350	7525363	3.60002e-05	DDX5	11	6964524	6965025	1.61035e-05	SIAH1
18	7552284	7552387	3.60002e-05	SMURF2	1	165456634	165458881	1.54619e-05	OLFM4
1	6468152	6468234	2.1452e-05	CELF2	10	8206980	8207065	1.55712e-05	UNC13C
12	11650052	11650208	4.93767e-05	BRPF1	12	16808310	16808560	1.42093e-05	PDZRN3
12	11656778	11659366	4.93767e-05	OGG1	1	128451251	128453951	1.573e-05	MXRA5
12	11658694	11662032	4.93767e-05	CAMK1	1	87014476	87014639	1.42698e-05	CBLB
12	11662287	11664963	4.93767e-05	TADA3	7	26170029	26170098	1.34399e-05	SEMA5B
12	11664188	11664614	4.93767e-05	ARPC4	28	3651685	3651840	1.26026e-05	APC2
12	11678072	11681717	4.93767e-05	IL17RC	28	3660489	3663808	1.26026e-05	GZMM
12	11671076	11673982	4.93767e-05	RPUSD3	28	3665753	3667606	1.26026e-05	REEP6
12	11672832	11673997	4.93767e-05	JAGN1	28	3662776	3662870	1.26026e-05	gga-mir-1777
12	11681884	11684832	4.93767e-05	CRELD1	28	3676497	3681163	1.26026e-05	ADAMTSL5
12	11684975	11687283	4.93767e-05	PRRT3	28	3686071	3686207	1.26026e-05	THOP1
12	11697859	11697946	4.93767e-05	CCDC36	28	3692125	3700000	1.26026e-05	SGTA
14	8802684	8813785	1.31761e-05	KDELR2	2	59074853	59074937	1.14418e-05	CDKAL1
14	8815664	8825000	1.31761e-05	DAGLB	10	15768806	15768889	1.29806e-05	NR2F2
15	8325284	8325347	2.83195e-05	MED15	1	120745905	120745962	1.44911e-05	SCML2
15	8339355	8339444	2.83195e-05	SMPD4	8	12496081	12496245	1.19538e-05	DPYD
10	19925001	19926254	2.15192e-05	FRMD5	15	2604832	2605036	1.85092e-05	EP400
10	19927476	19933825	2.15192e-05	WDR76	15	2645307	2650000	1.85092e-05	PUS1
10	19938403	19938595	2.15192e-05	BLM	2	109523733	109524359	1.10647e-05	ALKAL1
10	19955558	19955613	2.15192e-05	CTSH	9	12711927	12712003	1.3861e-05	OPA1
10	19970031	19970137	2.15192e-05	RASGRF1	1	48366939	48367027	1.02425e-05	EMP1
21	275001	276110	4.86544e-05	UTS2	12	9793555	9793756	1.12563e-05	MGLL
21	294332	294380	4.86544e-05	PER3	9	12376113	12377181	1.93483e-05	PPP1R2
21	298420	302405	4.86544e-05	VAMP3	9	12385390	12385529	1.93483e-05	ACAP2
21	305841	307256	4.86544e-05	CAMTA1	6	8874048	8875000	1.32734e-05	ZNF365
12	11750001	11750087	2.97578e-05	LAMB2	14	9010503	9011127	1.29991e-05	CLEC16A
12	11753372	11753479	2.97578e-05	USP19	13	8127788	8128074	1.1541e-05	IL17B
12	11774208	11778113	2.97578e-05	SLC6A8	13	8129213	8131980	1.1541e-05	PCYOX1L
12	11781292	11785951	2.97578e-05	QARS	13	8133156	8139650	1.1541e-05	GRPEL2
12	11786738	11786833	2.97578e-05	QRICH1	13	8151793	8151921	1.1541e-05	AFAP1L1
24	2112751	2113094	2.80795e-05	NTM	13	8174222	8174348	1.1541e-05	ABLIM3
12	4176297	4176479	2.69891e-05	ATP2B2	13	4181822	4181893	1.28239e-05	SLIT3
7	12992708	13004365	3.6464e-05	ICOS	13	4203872	4203966	1.28239e-05	gga-mir-218-2
7	13023428	13024393	3.6464e-05	CTLA4	17	4664653	4666230	2.49863e-05	BRINP1
1	81700001	81750000	2.40149e-05	LSAMP	20	4092117	4092509	1.43821e-05	ACTR5
21	252216	258962	3.16814e-05	PARK7	4	69219791	69219960	1.24434e-05	TBC1D1
21	259908	260022	3.16814e-05	TNFRSF9	2	75550001	75600000	1.47354e-05	FBXL7
21	267177	267197	3.16814e-05	ERRFI1	3	95709552	95709697	1.255e-05	MBOAT2
3	4676371	4676555	1.90318e-05	XDH	6	4928832	4928959	1.42956e-05	SH2D4B
3	4700976	4701610	1.90318e-05	ESF1	3	78744865	78747495	1.34279e-05	BCKDHB
1	35628343	35628513	1.47194e-05	CCT2	24	4528548	4528718	1.80643e-05	ZBTB32
1	35646215	35646303	1.47194e-05	CTSEAL	9	12500001	12500207	8.1539e-06	FAM43A
1	35641215	35642961	1.47194e-05	LRRC10	9	12503209	12516798	8.1539e-06	LSG1
1	35667188	35667342	1.47194e-05	BEST3	9	12529094	12529416	8.1539e-06	ATP13A3
13	17750001	17760050	2.41339e-05	CTBPL	11	11765261	11765367	1.71992e-05	CDH11
13	17762644	17763114	2.41339e-05	KDM3B	12	18045205	18045249	1.53137e-05	CNTN4
14	12450001	12451045	2.40377e-05	SLX4	23	1326512	1326549	1.59583e-05	EDN2
14	12484193	12484313	2.40377e-05	TRAP1	2	109835444	109835796	1.51299e-05	OPRK1
1	132227884	132227952	1.56748e-05	TMEM131	7	4409628	4409806	1.61123e-05	ABCA12
12	11713999	11714476	4.11648e-05	KLHDC8B	7	4420549	4420963	1.61123e-05	ATIC
12	11720026	11725000	4.11648e-05	CCDC71	7	4449679	4449768	1.61123e-05	FN1
18	8109240	8109326	3.92018e-05	CEP112	8	19801275	19801853	1.49e-05	PTPRF
20	11425001	11427213	4.22557e-05	STX16	8	19843881	19844023	1.49e-05	KDM4A
19	5675001	5684814	6.25737e-05	YWHAE	11	13603745	13608980	1.22567e-05	NUDT7
19	5701324	5701429	6.25737e-05	MYO1C	11	13624115	13624566	1.22567e-05	VAT1L
7	32300855	32300907	2.30553e-05	KYNU	2	76211275	76211326	9.60126e-06	TRIO
7	32321097	32321249	2.30553e-05	ARHGAP15	18	7451640	7451836	1.09007e-05	TEX2
13	4892567	4892842	2.2811e-05	TENM2	18	7485417	7485473	1.09007e-05	PECAM1
9	8415570	8415857	2.15869e-05	NYAP2	6	7150719	7150851	1.32042e-05	PCDH15
20	647955	648101	4.17798e-05	DLGAP4	10	19644191	19644289	1.9067e-05	UACA
10	3252527	3252627	2.89631e-05	SCAPER	9	12099277	12100350	1.03495e-05	NCBP2
10	2850157	2850324	2.08784e-05	LINGO1	9	12112552	12112797	1.03495e-05	CPB1
21	130213	130334	3.53535e-05	ARHGEF10L	9	12075001	12094627	1.03495e-05	AGTR1
21	148573	156067	3.53535e-05	RCC2	2	114503584	114503675	1.17205e-05	ARMC1
21	156573	163358	3.53535e-05	PADI3	2	114510633	114510757	1.17205e-05	MTFR1
21	164767	175000	3.53535e-05	PADI1	2	114539939	114540070	1.17205e-05	PDE7A
3	57702646	57702690	2.59676e-05	ARHGAP18	3	26307267	26307373	1.13474e-05	EPAS1
3	57711596	57711705	2.59676e-05	gga-mir-6697	22	1736251	1736398	1.62801e-05	LZTS1
5	38400001	38403523	2.15506e-05	ANGEL1	22	1760510	1760635	1.62801e-05	ATP6V1B2
3	15033061	15039687	2.21662e-05	CCT4	22	1763094	1763214	1.62801e-05	SLC18A1
3	15040243	15040365	2.21662e-05	FAM161A	22	1770937	1774302	1.62801e-05	MAK16
3	15054193	15054773	2.21662e-05	DTD1	22	1774058	1775000	1.62801e-05	TTI2
3	15072748	15072825	2.21662e-05	SEC23B	6	20552818	20552947	1.26782e-05	HECTD2
3	15025001	15025529	2.21662e-05	LRRN4	6	19276441	19276589	1.04415e-05	WDFY4
17	5366411	5366511	3.7642e-05	gga-mir-6696	6	19281856	19283134	1.04415e-05	LRRC18
5	31515328	31515401	2.70863e-05	DPH6	6	19324319	19325000	1.04415e-05	C6H10ORF71
1	95375314	95375412	2.01614e-05	GBE1	1	101145183	101145431	1.26303e-05	ens-2
18	7625001	7627170	2.34303e-05	C17orf58	3	26786080	26786816	1.48951e-05	TTC7A
18	7634313	7634505	2.34303e-05	BPTF	3	26823857	26825000	1.48951e-05	CALM2
24	6283253	6283349	1.68294e-05	ALG9	6	26531318	26531448	1.38546e-05	ADD3
24	6276880	6281412	1.68294e-05	FDXACB1	1	40000001	40000157	9.58487e-06	PTPRQ
28	1700001	1702614	4.04342e-05	S1PR4	14	1236825	1236868	1.39491e-05	NPTX2
28	1702625	1702860	4.04342e-05	NCLN	12	10560941	10561162	1.49532e-05	TXNRD3
28	1719075	1719312	4.04342e-05	CELF5	2	114954114	114954201	1.35372e-05	SGK3
28	1749593	1749845	4.04342e-05	HSD11B1L	2	114969222	114980063	1.35372e-05	MCMDC2
21	180596	190049	4.27473e-05	PADI2	2	114985020	114989585	1.35372e-05	TCF24
21	190111	190229	4.27473e-05	SDHB	2	114993094	114994099	1.35372e-05	PPP1R42
21	199283	199908	4.27473e-05	MRPS16	2	49667951	49668097	1.19621e-05	POU6F2
1	194881324	194882179	4.44469e-05	RAB6A	1	34907628	34907725	1.34302e-05	CAND1
12	3026223	3026412	3.46948e-05	USP4	1	44736856	44737199	1.22798e-05	EEA1
12	3029728	3031025	3.46948e-05	GPX1	21	3394530	3394675	9.98746e-06	SLC25A33
12	3032031	3034243	3.46948e-05	RHOA	21	3417514	3417648	9.98746e-06	TMEM201
12	3062642	3062688	3.46948e-05	TEX264	6	20151748	20152184	1.00131e-05	SLC16A12
9	12127093	12127177	2.39883e-05	CPB1	6	20164517	20164598	1.00131e-05	gga-mir-107
9	12141956	12142104	2.39883e-05	NCBP2	2	18757920	18758081	1.36736e-05	MALRD1
9	12143349	12147327	2.39883e-05	PIGZ	11	15056259	15056390	1.11098e-05	GCSH
9	12156286	12156353	2.39883e-05	MELTF	11	15072548	15072736	1.11098e-05	PKD1L2
9	12172859	12172909	2.39883e-05	DLG1	2	53050001	53100000	1.25151e-05	CNTNAP2
20	11500807	11501086	2.39025e-05	APCDD1L	2	101500435	101500612	1.16397e-05	YES1
20	11504591	11504663	2.39025e-05	VAPB	6	24891795	24891959	1.30575e-05	SLK
21	925001	925543	4.11389e-05	CEP104	6	24924833	24924922	1.30575e-05	COL17A1
21	925485	930459	4.11389e-05	LRRC47	3	44956770	44956848	7.82385e-06	MAP3K4
21	933515	933654	4.11389e-05	CCDC27	25	400001	402633	1.86111e-05	LAMTOR2
21	942525	942711	4.11389e-05	TP73	25	401331	401479	1.86111e-05	UBQLN4
21	968354	975000	4.11389e-05	WRAP73	25	428591	431835	1.86111e-05	NAXE
9	23550001	23550956	2.29487e-05	WWTR1	25	434788	439294	1.86111e-05	TTC24
9	23555188	23559833	2.29487e-05	TM4SF4	25	442306	442336	1.86111e-05	IQGAP3
9	23583035	23583285	2.29487e-05	TM4SF1	3	43924357	43924418	1.13212e-05	QKI
9	21645400	21646498	1.66635e-05	OTOL1	21	3651697	3651876	1.95305e-05	KIF1B
9	21655115	21655560	1.66635e-05	SPTSSB	6	9322031	9322129	1.06065e-05	RHOBTB1
4	34325001	34325072	2.12332e-05	DCTN6	24	6161620	6165927	1.35126e-05	PTS
12	905035	908631	2.75341e-05	MUSTN1	24	6173766	6173868	1.35126e-05	BCO2
12	916377	916454	2.75341e-05	STIMATE	7	23065873	23066028	1.33372e-05	2026-03-04
12	949513	949688	2.75341e-05	SFMBT1	7	21249224	21249597	1.43982e-05	RBMS1
10	6418424	6418526	1.87652e-05	THSD4	3	72350001	72350021	1.25708e-05	NDUFAF4
5	22175976	22176103	2.01332e-05	FUT8	3	72388803	72388843	1.25708e-05	GPR63
20	9857584	9858483	2.41731e-05	DNAJC5	2	101454645	101459344	1.10847e-05	ADCYAP1
20	9855262	9855793	2.41731e-05	CRH2	7	19458067	19458187	1.18415e-05	SCN2A
20	9894399	9894459	2.41731e-05	TPD52L2	6	31434342	31434524	8.67703e-06	WDR11
26	1000537	1000599	5.43696e-05	PPFIA4	6	5026481	5026606	1.33591e-05	TSPAN14
26	1015046	1015627	5.43696e-05	MYOG	6	5073030	5073209	1.33591e-05	PRXL2A
26	1028175	1028691	5.43696e-05	ADORA1	22	2601212	2601422	8.50274e-06	ADAM9
26	1048471	1048512	5.43696e-05	MYBPHL	22	2649955	2650000	8.50274e-06	C22H8ORF4
1	96494398	96494724	2.01711e-05	ROBO1	7	19669671	19669768	1.14355e-05	COBLL1
10	1972051	1972205	2.67961e-05	NEO1	11	10625781	10625824	9.55393e-06	GPI
2	46534513	46534676	2.03631e-05	ELMO1	1	65891648	65891808	9.99769e-06	SOX5
14	10051130	10051317	1.47123e-05	CARHSP1	20	1555055	1555220	1.92342e-05	CEP250
14	10064689	10071885	1.47123e-05	PMM2	20	1563813	1568758	1.92342e-05	GDF5
14	10071843	10073376	1.47123e-05	TMEM186	7	19408840	19409010	1.14326e-05	CSRNP3
14	10088733	10088782	1.47123e-05	ABAT	14	13893343	13893411	9.2775e-06	AMDHD2
25	227002	227310	3.21648e-05	ANP32E	14	13906415	13906598	9.2775e-06	ATP6V0C
12	7192417	7192457	2.34806e-05	DCP1A	14	13924936	13925000	9.2775e-06	TBC1D24
10	20300344	20300436	2.79061e-05	TP53BP1	19	9862717	9862909	1.10908e-05	MNT
10	20328164	20328272	2.79061e-05	TUBGCP4	19	9853756	9853822	1.10908e-05	gga-mir-1592
10	20332923	20333041	2.79061e-05	IQGAP3	19	9877472	9877575	1.10908e-05	gga-mir-1689
3	63582927	63583395	2.14327e-05	DSE	15	3733734	3735445	1.09482e-05	GLT1D1
3	63601640	63601921	2.14327e-05	NT5DC1	2	19119554	19119785	1.2488e-05	CACNB2
14	4905588	4911126	2.32962e-05	RAI1	4	80351169	80351291	1.1543e-05	SH3TC1
14	4925503	4925724	2.32962e-05	SREBF1	4	80383295	80384079	1.1543e-05	HTRA3
14	4927096	4931498	2.32962e-05	TOM1L2	4	30000802	30001487	7.16565e-06	USP38
14	4926072	4926144	2.32962e-05	gga-mir-1682	1	172883646	172883747	1.24968e-05	NBEA
14	4916874	4916960	2.32962e-05	gga-mir-33-2	15	3800001	3800955	1.13755e-05	SLC15A4
13	15890305	15890457	2.44702e-05	FSTL4	15	3826002	3827598	1.13755e-05	TMEM132C
4	18441122	18441287	1.9024e-05	AFF2	11	1676043	1676210	1.22247e-05	VAC14
21	113169	113242	2.61442e-05	KLHDC7A	11	1723649	1725000	1.22247e-05	MTSS2
6	17087349	17087407	3.45115e-05	SORBS1	10	18814455	18814859	1.12748e-05	SMAD3
14	12050169	12050435	3.38064e-05	RHBDF1	2	2019920	2020121	1.47741e-05	ZBTB47
14	12050486	12050820	3.38064e-05	MPG	10	8332079	8332134	1.22717e-05	WDR72
14	12072314	12072503	3.38064e-05	NPRL3	15	2668598	2668749	1.1841e-05	ULK1
20	11305757	11305811	3.34302e-05	GNAS	1	65093697	65093747	8.76456e-06	PDE3A
10	3100109	3100165	4.26013e-05	PEAK1	1	176150289	176152508	1.25664e-05	RASL11A
10	3133386	3133496	4.26013e-05	TSPAN3	1	176160489	176160550	1.25664e-05	RPL21
19	5650621	5650979	3.59173e-05	CRK	1	176159787	176159862	1.25664e-05	SNORD102
24	3416223	3416319	3.94501e-05	gga-mir-125b-1	1	176176705	176177018	1.25664e-05	USP12
15	3309444	3309549	3.54991e-05	RIMBP2	1	192853765	192853819	1.08548e-05	RSF1
27	4405533	4405698	3.76576e-05	RARA	1	192873801	192887267	1.08548e-05	CLNS1A
27	4423239	4423470	3.76576e-05	TOP2A	1	192886790	192887433	1.08548e-05	AQP11
27	4441053	4446307	3.76576e-05	IGFBP4	23	4525001	4537982	1.0213e-05	AGO3
27	4449846	4449938	3.76576e-05	TNS4	23	4553158	4553352	1.0213e-05	AGO1
15	3357798	3357923	3.53607e-05	PIWIL1	23	4573578	4575000	1.0213e-05	AGO4
1	7282181	7282361	1.93995e-05	OPTN	20	4120857	4120913	1.81414e-05	PPP1R16B
1	7303900	7303935	1.93995e-05	MCM10	1	91597299	91597363	9.45815e-06	GABRR3
1	7323430	7323549	1.93995e-05	PHYH	1	91601784	91601889	9.45815e-06	DCAF6
19	6225001	6225203	2.86272e-05	ALDOC	7	3364626	3364675	1.08189e-05	ERBB4
19	6234059	6237425	2.86272e-05	RSKR	20	6235311	6235386	1.08117e-05	NCOA3
19	6241845	6242002	2.86272e-05	BLTP2	20	6271243	6271486	1.08117e-05	SULF2
19	6251258	6253649	2.86272e-05	SDF2	1	45175002	45175033	1.16155e-05	PLXNC1
19	6253409	6253468	2.86272e-05	SUPT6H	1	45186616	45186796	1.16155e-05	CEP83
26	3502949	3503018	3.6144e-05	CTTNBP2NL	1	45219209	45219344	1.16155e-05	TMCC3
5	46000344	46000410	2.05267e-05	PAPOLB	2	136075254	136075849	1.05169e-05	SNTB1
14	7631707	7632065	3.35808e-05	MYH11	7	21855919	21855985	9.79539e-06	ABCB6
14	7641841	7649769	3.35808e-05	FOPNL	7	21861544	21863865	9.79539e-06	ZFAND2B
14	7662763	7662798	3.35808e-05	ABCC1	1	45293453	45296953	1.01317e-05	SNAPC3
1	34601469	34601638	2.06647e-05	GRIP1	1	192063866	192064154	1.01875e-05	TENM4
20	13851461	13851607	1.48418e-05	RIPOR3	15	12575823	12582240	1.0859e-05	LHX5
20	13870161	13870167	1.48418e-05	PTPN1	15	12585692	12585797	1.0859e-05	SDSL
6	23050001	23052040	2.38149e-05	PYROXD2	15	12586528	12589699	1.0859e-05	PLBD2
6	23053394	23059509	2.38149e-05	R3HCC1L	15	12590480	12594521	1.0859e-05	SLC8B1
6	23067897	23068003	2.38149e-05	CRTAC1	15	12597966	12598452	1.0859e-05	CATSPER4
6	23084497	23085056	2.38149e-05	SFRP5	1	43038181	43038290	7.12358e-06	KITLG
6	23077781	23083216	2.38149e-05	GOLGA7B	23	5850736	5850948	7.81505e-06	HEYL
6	23088252	23093511	2.38149e-05	ZFYVE27	23	5860276	5865463	7.81505e-06	NT5C1A
6	23098337	23099697	2.38149e-05	AVPI1	23	5868097	5871077	7.81505e-06	HPCAL4
6	23098972	23100000	2.38149e-05	PI4K2A	23	5880381	5880471	7.81505e-06	TRIT1
6	23096912	23097442	2.38149e-05	MARVELD1	23	5895643	5897133	7.81505e-06	MYCL
9	13612918	13613247	1.38686e-05	IL1RAP	10	17660791	17660963	7.72506e-06	PCSK6
9	13610785	13610972	1.38686e-05	TMEM207	10	17684992	17685155	7.72506e-06	PLEKHO2
9	13619823	13627624	1.38686e-05	CLDN16	10	5805634	5807180	1.21193e-05	FAN1
9	13636169	13636487	1.38686e-05	CLDN1	10	5807473	5814389	1.21193e-05	MPHOSPH10
1	177612763	177612965	2.32739e-05	SGCG	10	5814945	5815033	1.21193e-05	MCEE
4	84588325	84588405	1.75708e-05	FGFRL1	10	5827161	5827272	1.21193e-05	APBA2
4	84588250	84588359	1.75708e-05	gga-mir-6705	23	5903278	5911055	7.40616e-06	MFSD2A
25	2408126	2408334	2.70125e-05	CADM3	23	5912505	5912540	7.40616e-06	CAP1
9	11238706	11238867	1.9644e-05	PLSCR1	23	5923102	5925000	7.40616e-06	PPT1
9	11271055	11271303	1.9644e-05	PLSCR5	1	34383582	34383805	9.30173e-06	HMGA2
10	16480419	16480824	2.28459e-05	ARRDC4	1	43341544	43346288	7.42986e-06	DUSP6
7	5904782	5905680	2.14356e-05	UGT1A1	3	44931062	44933742	5.33542e-06	AGPAT4
7	5934122	5938949	2.14356e-05	USP40	3	43975001	44025000	7.54699e-06	PACRG
7	10709280	10709355	2.05011e-05	SPATS2L	1	64409182	64409289	6.0681e-06	PLEKHA5
8	27255120	27255295	1.28626e-05	DOCK7	28	1160851	1161052	3.83905e-06	RANBP3
8	27282246	27282282	1.28626e-05	ATG4C	28	1150001	1200000	3.83905e-06	RPL36
12	13705110	13712881	3.06157e-05	THOC7	28	1126487	1126814	3.83905e-06	SLC1A6
12	13736358	13736558	3.06157e-05	ATXN7	9	20533815	20533875	2.7749e-06	BCHE
12	3087390	3095912	2.41101e-05	GRM2
18	6453919	6454068	2.1975e-05	TOM1L1
18	6467557	6470361	2.1975e-05	COX11
18	6471349	6471461	2.1975e-05	STXBP4
28	2112669	2112751	4.70121e-05	MLLT1
28	2128172	2129393	4.70121e-05	ACER1
2	45400816	45401178	1.97974e-05	ARPP21
2	45428561	45428644	1.97974e-05	gga-mir-128-2
2	3643844	3643949	1.60788e-05	PTH2R
3	105896871	105896895	2.3695e-05	HMBOX1
24	59338	61332	3.90656e-05	C2CD2L
24	89763	94920	3.90656e-05	H2AFX
24	84344	90129	3.90656e-05	DPAGT1
24	97753	97830	3.90656e-05	HMBS
24	82195	82265	3.90656e-05	gga-mir-1758
26	2700001	2700893	3.93207e-05	C4BPG
26	2722539	2730687	3.93207e-05	C4BPM
26	2735622	2735701	3.93207e-05	gga-mir-29b-2
26	2734711	2734799	3.93207e-05	gga-mir-29c
20	9101887	9102091	4.62886e-05	NKAIN4
20	9127477	9142265	4.62886e-05	ARFGAP1
20	9149963	9150000	4.62886e-05	DEPTOR
13	10925518	10925598	2.16644e-05	ADAM19
13	10959862	10959918	2.16644e-05	NIPAL4
13	10972472	10972710	2.16644e-05	CYFIP2
17	7525382	7525511	2.3769e-05	ADAMTS13
17	7533627	7534018	2.3769e-05	CACFD1
17	7543152	7547412	2.3769e-05	SLC2A6
17	7568969	7569083	2.3769e-05	TMEM8C
24	113958	114148	4.40806e-05	SIK2
24	103048	112250	4.40806e-05	VPS11
3	85760496	85760700	1.69006e-05	KHDRBS2
3	15000987	15001094	1.7684e-05	FERMT1
26	1325093	1325449	3.31167e-05	EPS8L3
26	1325897	1325959	3.31167e-05	CSF1
26	1333096	1333371	3.31167e-05	AHCYL1
26	1354658	1354792	3.31167e-05	STRIP1
26	1364000	1365781	3.31167e-05	ALX3
17	1577586	1577610	2.19553e-05	EXD3
17	1578219	1578500	2.19553e-05	NOXA1
17	1592430	1601708	2.19553e-05	ENTPD8
17	1624107	1625000	2.19553e-05	TMEM203
5	24823218	24825000	1.72349e-05	EHD4
17	6778688	6778833	2.51687e-05	PRRC2B
17	5950001	5952029	4.05263e-05	TBC1D13
17	5952119	5954097	4.05263e-05	ENDOG
17	5954770	5959885	4.05263e-05	SPOUT1
17	5963302	5963388	4.05263e-05	KYAT1
17	5980843	5988004	4.05263e-05	LRRC8A
17	5995374	5995429	4.05263e-05	PHYHD1
17	5994885	5996345	4.05263e-05	DOLK
26	1851858	1866614	4.62872e-05	MDM4
26	1877351	1882686	4.62872e-05	LRRN2
17	6007427	6007507	4.3687e-05	NUP188
12	14334241	14334357	4.20102e-05	MAGI1
12	3121084	3128269	2.41029e-05	ALAS1
12	3129710	3142334	2.41029e-05	TWF2
12	3148126	3150000	2.41029e-05	PPM1M
20	11404220	11416091	3.86015e-05	NPEPL1
26	700001	700031	4.6085e-05	NAV1
26	706768	719518	4.6085e-05	SYT2
26	733783	733927	4.6085e-05	PPP1R12B
26	729010	729119	4.6085e-05	gga-mir-6607
11	204706	206330	2.13674e-05	SMPD3
20	10532085	10532226	2.99928e-05	C20H20ORF112
26	1910368	1910808	5.693e-05	NFASC
3	109210494	109210667	2.30693e-05	RUNX2
13	7450001	7454504	2.00699e-05	SLU7
13	7459755	7467275	2.00699e-05	C1QTNF2
13	7470003	7470381	2.00699e-05	CCNJL
13	7498154	7498258	2.00699e-05	FABP6
4	18561665	18561802	1.9329e-05	FMR1NB
4	18574989	18575000	1.9329e-05	FMR1
2	8027314	8027473	2.12725e-05	RBM33
9	10533174	10533332	3.29552e-05	CHST2
9	10546986	10547063	3.29552e-05	SLC9A9
9	16231837	16231929	2.45767e-05	ATP11B
20	1668801	1669002	3.68467e-05	EIF6
20	1683977	1684191	3.68467e-05	MMP24
20	9034884	9034981	2.86103e-05	gga-mir-124a-2
20	9034517	9034577	2.86103e-05	gga-mir-12242
20	9044159	9050000	2.86103e-05	YTHDF1
1	57434627	57434850	2.15724e-05	CREB3L2
9	9581540	9581832	2.31476e-05	PID1
9	9612016	9612262	2.31476e-05	DNER
2	93151373	93154564	2.35441e-05	SOCS6
2	93154078	93154187	2.35441e-05	gga-mir-6584
21	1117631	1117681	2.93284e-05	PRDM16
6	12175001	12182540	2.19474e-05	ANAPC16
6	12183084	12183476	2.19474e-05	ASCC1
6	12210031	12213410	2.19474e-05	SPOCK2
6	12213180	12216300	2.19474e-05	TYSND1
6	12222287	12222326	2.19474e-05	PPA1
15	5925139	5925254	3.63689e-05	KNTC1
15	5955324	5961538	3.63689e-05	VPS29
15	5961689	5961764	3.63689e-05	RAD9B
15	5973661	5973790	3.63689e-05	PPTC7
27	4100740	4100862	3.70488e-05	CACNB1
27	4104706	4107348	3.70488e-05	RPL19
27	4112150	4112194	3.70488e-05	FBXL20
27	4130978	4142899	3.70488e-05	MED1
27	4143610	4144757	3.70488e-05	CDK12
17	10333361	10333703	1.96725e-05	MAPKAP1
17	10335682	10336778	1.96725e-05	PBX3
26	4000001	4000037	5.33971e-05	SYCP1
26	4020463	4023296	5.33971e-05	TSHB
26	4025792	4029789	5.33971e-05	TSPAN2
1	190260948	190261055	2.68555e-05	PICALM
20	5307231	5307999	3.15235e-05	ZHX3
20	5314522	5322664	3.15235e-05	EMILIN3
19	6185549	6185697	2.45965e-05	FOXN1
19	6208641	6208813	2.45965e-05	UNC119
19	6217075	6221432	2.45965e-05	PIGS
18	8583787	8585186	2.00738e-05	ABCA5
11	8606823	8608490	1.87549e-05	ZNF536
11	8602572	8602656	1.87549e-05	gga-mir-1791
22	3800001	3850000	3.61375e-05	LRRTM4
20	1238637	1238819	3.03776e-05	PHF20
1	194558327	194558411	2.34021e-05	PGM2L1
13	17735263	17735497	2.91373e-05	GFRA3
7	4125001	4175000	2.63958e-05	SPAG16
5	17174381	17180646	1.95258e-05	FGF3
6	17324091	17328839	2.28177e-05	ZP4
6	17340656	17345957	2.28177e-05	CYP2C18
20	3371051	3371322	2.15811e-05	PTPRT
8	27508350	27508443	2.02745e-05	ITGB3BP
8	27521851	27521969	2.02745e-05	EFCAB7
8	27548353	27548526	2.02745e-05	PGM1
2	121106195	121106372	2.47291e-05	CHMP4C
2	121124857	121124993	2.47291e-05	SNX16
20	10583614	10583662	3.2567e-05	COMMD7
20	10596253	10596432	3.2567e-05	DNMT3B
20	10606364	10613985	3.2567e-05	MAPRE1
20	12630655	12630806	2.27895e-05	DOK5
3	67325001	67325044	2.37482e-05	SCML4
27	4620078	4620160	3.18983e-05	KRT14
27	4635489	4635621	3.18983e-05	EIF1
27	4624384	4628761	3.18983e-05	KRT17
11	11053460	11053636	3.05273e-05	CMTM4
11	11085720	11085913	3.05273e-05	CMTM3
11	11087139	11088883	3.05273e-05	CKLF
11	11089493	11089567	3.05273e-05	TK2
1	31080250	31080368	2.34584e-05	SLC38A1
24	2486555	2486676	2.87478e-05	IGSF9B

## Sheet: Supplementary Table S4
GO functional enrichment results for candidate genes in the OLF population.
Category	Term	Count	%	PValue	Genes	List Total	Pop Hits	Pop Total	Fold Enrichment	Bonferroni	Benjamini	FDR
GOTERM_MF_DIRECT	GO:0140809~histone H4R3 arginine deiminase activity	3	3.125	9.736560172151462E-5	PADI3, PADI2, PADI1	86	3	14805	172.1511627906977	0.02004931611331373	0.00253150564475938	0.0024706521436834335
GOTERM_MF_DIRECT	GO:0140796~histone H3R8 arginine deiminase activity	3	3.125	9.736560172151462E-5	PADI3, PADI2, PADI1	86	3	14805	172.1511627906977	0.02004931611331373	0.00253150564475938	0.0024706521436834335
GOTERM_MF_DIRECT	GO:0140795~histone H3R2 arginine deiminase activity	3	3.125	9.736560172151462E-5	PADI3, PADI2, PADI1	86	3	14805	172.1511627906977	0.02004931611331373	0.00253150564475938	0.0024706521436834335
GOTERM_MF_DIRECT	GO:0140811~histone H2AR3 arginine deiminase activity	3	3.125	9.736560172151462E-5	PADI3, PADI2, PADI1	86	3	14805	172.1511627906977	0.02004931611331373	0.00253150564475938	0.0024706521436834335
GOTERM_MF_DIRECT	GO:0140810~histone H1R54 arginine deiminase activity	3	3.125	9.736560172151462E-5	PADI3, PADI2, PADI1	86	3	14805	172.1511627906977	0.02004931611331373	0.00253150564475938	0.0024706521436834335
GOTERM_MF_DIRECT	GO:0004668~protein-arginine deiminase activity	3	3.125	9.736560172151462E-5	PADI3, PADI2, PADI1	86	3	14805	172.1511627906977	0.02004931611331373	0.00253150564475938	0.0024706521436834335
GOTERM_MF_DIRECT	GO:0140798~histone H3R26 arginine deiminase activity	3	3.125	9.736560172151462E-5	PADI3, PADI2, PADI1	86	3	14805	172.1511627906977	0.02004931611331373	0.00253150564475938	0.0024706521436834335
GOTERM_MF_DIRECT	GO:0140797~histone H3R17 arginine deiminase activity	3	3.125	9.736560172151462E-5	PADI3, PADI2, PADI1	86	3	14805	172.1511627906977	0.02004931611331373	0.00253150564475938	0.0024706521436834335
GOTERM_CC_DIRECT	GO:0005737~cytoplasm	33	34.375	0.0033265521902465242	ERRFI1, EXD2, BLM, PID1, DIXDC1, ARHGAP18, ARHGEF10L, PARK7, DCAF5, ARHGAP15, ROBO1, GRIP1, KYNU, DTD1, MAGI1, NCBP2, IL18, ARPC4, SORBS1, RUNX2, MYO1C, PER3, QARS, DOK5, PADI3, SPATS2L, PADI2, PIH1D2, PPP1R12B, PLCB1, SLU7, PADI1, CCNJL	90	3724	16328	1.6076620121732903	0.40931440994198864	0.5255952460589508	0.5255952460589508
KEGG_PATHWAY	gga00020:Citrate cycle (TCA cycle)	3	3.125	0.010903700759194642	DLAT, SDHD, SDHB	34	27	5567	18.19281045751634	0.5042429219679778	0.7087405493476517	0.7087405493476517
GOTERM_MF_DIRECT	GO:0005096~GTPase activator activity	6	6.25	0.01381249433690498	TBC1D13, ARHGAP18, ARHGEF10L, PLCB1, ARHGAP15, SEC23B	86	247	14805	4.181809622446098	0.9445916560812595	0.31922209134180396	0.31154848337685676
GOTERM_CC_DIRECT	GO:0045273~respiratory chain complex II (succinate dehydrogenase)	2	2.083333333333333	0.016264298605712196	SDHD, SDHB	90	3	16328	120.94814814814815	0.925046415927525	1	1
GOTERM_CC_DIRECT	GO:0045121~membrane raft	4	4.166666666666666	0.024392732290026607	GRIP1, DLG1, MYO1C, PARK7	90	114	16328	6.365692007797271	0.9797952142468396	1	1
GOTERM_BP_DIRECT	GO:0070100~negative regulation of chemokine-mediated signaling pathway	2	2.083333333333333	0.027934998906872413	PADI2, ROBO1	83	5	14514	69.94698795180723	0.9999995396554705	1	1
GOTERM_MF_DIRECT	GO:0048039~ubiquinone binding	2	2.083333333333333	0.03396280511061766	SDHD, SDHB	86	6	14805	57.38372093023256	0.9992436541620628	0.6321818656612134	0.6169851861982034
GOTERM_MF_DIRECT	GO:0005515~protein binding	19	19.791666666666664	0.03595839037852918	SPAG16, MAGI1, BRPF1, C17ORF58, RASGRF1, DIXDC1, ARHGEF10L, KLHDC7A, KLHDC8B, SORBS1, DCAF5, WDR76, ROBO1, C1QTNF2, LRRTM4, SPATS2L, CAMTA1, NEO1, PAAF1	86	2018	14805	1.6208484108142993	0.9995080487508302	0.6321818656612134	0.6169851861982034
GOTERM_BP_DIRECT	GO:0043491~phosphatidylinositol 3-kinase/protein kinase B signal transduction	3	3.125	0.03608317102084693	ERRFI1, DLG1, NYAP2	83	53	14514	9.89815867242555	0.9999999939692021	1	1
GOTERM_CC_DIRECT	GO:0098978~glutamatergic synapse	6	6.25	0.03660067846834328	MAGI1, DLG1, DIXDC1, CRELD1, PLCB1, NEO1	90	336	16328	3.2396825396825397	0.9972368713342826	1	1
GOTERM_MF_DIRECT	GO:0019904~protein domain specific binding	4	4.166666666666666	0.03661342404778513	RCC2, TADA3, DIXDC1, RUNX2	86	127	14805	5.422083867423549	0.9995729066432821	0.6321818656612134	0.6169851861982034
GOTERM_MF_DIRECT	GO:0005332~gamma-aminobutyric acid:sodium:chloride symporter activity	2	2.083333333333333	0.039511366603825836	SLC6A8, SLC6A11	86	7	14805	49.18604651162791	0.9997717641937663	0.6321818656612134	0.6169851861982034
GOTERM_MF_DIRECT	GO:0019900~kinase binding	3	3.125	0.045140276396878815	DLG1, PER3, PARK7	86	59	14805	8.753448955459204	0.9999327903553058	0.6706555350393424	0.6545340077547428
GOTERM_MF_DIRECT	GO:0019899~enzyme binding	4	4.166666666666666	0.05083214024938996	OGG1, ARPC4, PLCB1, WDR76	86	145	14805	4.748997594226143	0.9999806202139762	0.7048723447915408	0.687928298041744
GOTERM_CC_DIRECT	GO:0098839~postsynaptic density membrane	3	3.125	0.051697690000369084	DLG1, ATP2B2, NEO1	90	67	16328	8.123383084577114	0.9997721779588244	1	1
GOTERM_BP_DIRECT	GO:1900025~negative regulation of substrate adhesion-dependent cell spreading	2	2.083333333333333	0.05509888699883077	RCC2, MELTF	83	10	14514	34.973493975903615	0.9999999999997892	1	1
GOTERM_BP_DIRECT	GO:0050832~defense response to fungus	2	2.083333333333333	0.05509888699883077	JAGN1, IL17RC	83	10	14514	34.973493975903615	0.9999999999997892	1	1
GOTERM_BP_DIRECT	GO:0000729~DNA double-strand break processing	2	2.083333333333333	0.05509888699883077	EXD2, BLM	83	10	14514	34.973493975903615	0.9999999999997892	1	1
GOTERM_MF_DIRECT	GO:0008094~ATP-dependent activity, acting on DNA	2	2.083333333333333	0.05596878023840036	BLM, BPTF	86	10	14805	34.43023255813953	0.9999937315199767	0.7275941430992047	0.7101038992747045
GOTERM_MF_DIRECT	GO:0008046~axon guidance receptor activity	2	2.083333333333333	0.061392413470982336	LSAMP, ROBO1	86	11	14805	31.300211416490484	0.9999981090305253	0.7511542354096662	0.7330976432123185
GOTERM_CC_DIRECT	GO:0016605~PML body	3	3.125	0.06459727101882318	TENM2, BLM, PARK7	90	76	16328	7.16140350877193	0.999973831191375	1	1
GOTERM_MF_DIRECT	GO:0005102~signaling receptor binding	4	4.166666666666666	0.06539769701300244	TENM2, MYO1C, PARK7, IL17RC	86	161	14805	4.2770475227502525	0.9999992230659687	0.7557067210391393	0.7375406940910831
GOTERM_CC_DIRECT	GO:0005829~cytosol	21	21.875	0.07382977171012803	ERRFI1, BLM, BRPF1, MRPS16, LSAMP, DIXDC1, ARHGAP18, DNAJB13, ARHGEF10L, KLHDC8B, PARK7, QARS, KYNU, TBC1D13, SPATS2L, CAMTA1, CTSH, USP40, SEC23B, SLU7, VAMP3	90	2638	16328	1.4442254233004803	0.9999945405485634	1	1
GOTERM_BP_DIRECT	GO:0008360~regulation of cell shape	3	3.125	0.08169638198367424	DLG1, ARHGAP18, ARHGAP15	83	84	14514	6.245266781411359	1	1	1
GOTERM_MF_DIRECT	GO:0019901~protein kinase binding	5	5.208333333333334	0.0871892494260754	ERRFI1, FRMD5, QARS, RCC2, PPP1R12B	86	292	14805	2.9477938834023574	0.9999999942562539	0.954492835822299	0.9315482964996477
GOTERM_CC_DIRECT	GO:0009986~cell surface	5	5.208333333333334	0.09661408812351255	MELTF, NEO1, IL17RC, ROBO1, VAMP3	90	319	16328	2.8436084987809123	0.9999998933444303	1	1

## Sheet: Supplementary Table S5
GO functional enrichment results for candidate genes in the HT population.
Category	Term	Count	%	PValue	Genes	List Total	Pop Hits	Pop Total	Fold Enrichment	Bonferroni	Benjamini	FDR
GOTERM_MF_DIRECT	GO:0050839~cell adhesion molecule binding	3	8.571428571428571	0.0034677352583106676	TENM1, TENM4, PTPRF	32	42	14805	33.0469	0.3499763042634665	0.4299991720305228	0.4299991720305228
GOTERM_CC_DIRECT	GO:0098978~glutamatergic synapse	5	14.285714285714285	0.004500529610936225	TRIO, TENM4, NBEA, ERBB4, PLEKHA5	34	336	16328	7.146358543417367	0.2740388741789661	0.31953760237647194	0.31953760237647194
GOTERM_CC_DIRECT	GO:0043005~neuron projection	4	11.428571428571429	0.01038962156586181	TENM1, PACRG, TENM4, PTPRF	34	225	16328	8.537516339869281	0.523611652973369	0.36883156558809427	0.36883156558809427
GOTERM_BP_DIRECT	GO:0006914~autophagy	3	8.571428571428571	0.012741276316893164	VTI1A, CLEC16A, ULK1	33	78	14514	16.916083916083917	0.8953227090905735	1	1
GOTERM_BP_DIRECT	GO:0008104~protein localization	3	8.571428571428571	0.015002870497614314	PACRG, NBEA, ULK1	33	85	14514	15.52299465240642	0.9300876634257282	1	1
GOTERM_BP_DIRECT	GO:0019933~cAMP-mediated signaling	2	5.714285714285714	0.023995027818400277	PDE3A, PDE7A	33	11	14514	79.96694214876032	0.9860826257248063	1	1
GOTERM_BP_DIRECT	GO:0048714~positive regulation of oligodendrocyte differentiation	2	5.714285714285714	0.02614852427469165	TENM4, ZNF365	33	12	14514	73.30303030303031	0.9905654780407279	1	1
GOTERM_MF_DIRECT	GO:0004115~3',5'-cyclic-AMP phosphodiesterase activity	2	5.714285714285714	0.02689192874690214	PDE3A, PDE7A	32	13	14805	71.17788461538461	0.9659612762724484	0.6329855617251429	0.6329855617251429
GOTERM_BP_DIRECT	GO:0051491~positive regulation of filopodium assembly	2	5.714285714285714	0.0410946364869248	TENM1, ERBB4	33	19	14514	46.29665071770335	0.9993798002117873	1	1
GOTERM_BP_DIRECT	GO:0099560~synaptic membrane adhesion	2	5.714285714285714	0.05372851714046822	TENM4, PTPRF	33	25	14514	35.18545454545455	0.999939914124147	1	1
GOTERM_BP_DIRECT	GO:0071560~cellular response to transforming growth factor beta stimulus	2	5.714285714285714	0.05790386280041975	PDE3A, SOX5	33	27	14514	32.57912457912458	0.9999724095194487	1	1
GOTERM_BP_DIRECT	GO:0007165~signal transduction	4	11.428571428571429	0.0635661996248198	TENM1, TENM4, ERBB4, PDE7A	33	418	14514	4.208786428882123	0.9999904508158437	1	1
GOTERM_BP_DIRECT	GO:0048666~neuron development	2	5.714285714285714	0.06826429423347055	TENM1, TENM4	33	32	14514	27.488636363636363	0.9999960597659576	1	1
GOTERM_BP_DIRECT	GO:0007157~heterophilic cell-cell adhesion via plasma membrane cell adhesion molecules	2	5.714285714285714	0.07442748152495435	TENM1, TENM4	33	35	14514	25.132467532467533	0.999998774708461	1	1
